# Supplementary material for: Future climate change is predicted to affect the microbiome and condition of habitat-forming kelp
Source: Proc Biol Sci. 2019 Feb 6;286(1896):20181887. doi: 10.1098/rspb.2018.1887 (PMC6408609; doi:10.1098/rspb.2018.1887)
Supplement: Microbial taxa affected significantly by warming and acidification and/or condition. [file rspb20181887supp4.xlsx]

## Sheet: Table S2
Supplementary information, Table S2
Table S2. Statistical analyses of relative abundances of OTUs as a function of temperature (fixed, 21 vs 23.5C) and pH ('current' vs 'future') treatments and their interaction, as well as time (day 8, 16, 31).
OTU No.	Taxonomy		Time	Temperature	pH	Temperature:pH
		Res.Df	64	63	62	61
		Df.diff	1	1	1	1
OTUs that have differences larger than two times of standard error in Temperature * pH:
Otu00021	Bacteroidetes; Flavobacteriaceae [f]	Dev	7.516	9.76	2.15	18.096
		p	0.257	0.086	0.228	0.003
Otu00052	Gammaproteobacteria; Vibrio [g]	Dev	0.025	0.629	0.697	13.812
		p	0.937	0.677	0.636	0.042
Otu00056	Alphaproteobacteria; Rhodobacteraceae [f]	Dev	15.719	0.14	0.606	13.67
		p	0.033	0.776	0.524	0.006
Otu00061	Alphaproteobacteria; Rhodobacteraceae [f]	Dev	23.919	0.002	0.291	9.293
		p	0.001	0.948	0.56	0.004
Otu00066	Bacteroidetes; Flavobacteriaceae [f]	Dev	0.225	0.624	0.593	13.012
		p	0.642	0.502	0.494	0.003
Otu00072	Bacteroidetes; Polaribacter [g]	Dev	14.137	6.767	1.441	11.246
		p	0.009	0.022	0.19	0.002
Otu00089	Gammaproteobacteria; cantonensis [s]	Dev	8.431	2.343	0.553	8.802
		p	0.051	0.301	0.524	0.03
Otu00116	Bacteroidetes; Flammeovirgaceae [f]	Dev	2.647	5.13	1.55	15.006
		p	0.435	0.174	0.227	0.003
Otu00119	Alphaproteobacteria; Phyllobacteriaceae [f]	Dev	0.424	5.732	0.33	13.142
		p	0.763	0.181	0.6	0.006
Otu00139	Alphaproteobacteria; Rhizobiales [o]	Dev	0.125	2.128	0	15.172
		p	0.795	0.352	0.982	0.015
Otu00200	Alphaproteobacteria; kielensis [s]	Dev	8.38	2.967	0.022	7.286
		p	0.316	0.118	0.902	0.044
Otu00337	Alphaproteobacteria; BD7-3 [o]	Dev	4.411	5.094	1.031	6.01
		p	0.335	0.17	0.385	0.042
OTUs that have differences larger than two times of standard error in Temperature:
Otu00008	Alphaproteobacteria; antarcticus [s]	Dev	12.796	6.554	3.725	2.099
		p	0.003	0.038	0.069	0.167
Otu00023	Alphaproteobacteria; BD7-3 [o]	Dev	5.16	14.504	0.005	1.075
		p	0.016	0.002	0.95	0.464
Otu00027	Alphaproteobacteria; Erythrobacter [g]	Dev	22.391	8.461	2.903	2.481
		p	0.001	0.017	0.126	0.142
Otu00032	Bacteroidetes; Flavobacteriaceae [f]	Dev	5.495	6.967	0.005	0.057
		p	0.04	0.023	0.947	0.816
OTUs that have differences larger than two times of standard error in pH:
Otu00031	Alphaproteobacteria; gallaeciensis [s]	Dev	15.11	1.431	5.169	0
		p	0.001	0.355	0.03	0.993
Otu00033	Bacteroidetes; Aquimarina [g]	Dev	2.776	0.367	11.854	0.21
		p	0.371	0.746	0.029	0.778
Other OTUs:
Otu00037	Gammaproteobacteria; Glaciecola [g]	Dev	7.518	0.431	8.411	0.64
		p	0.002	0.654	0.016	0.535
Otu00087	Bacteroidetes; JTB248 [g]	Dev	3.867	0.002	0.558	7.636
		p	0.081	0.977	0.54	0.028
Otu00093	Alphaproteobacteria; aestuarii [s]	Dev	1.142	1.193	0.211	13.651
		p	0.592	0.576	0.8	0.041
Otu00098	Gammaproteobacteria; Thalassomonas [g]	Dev	1.354	0.849	1.884	14.666
		p	0.385	0.533	0.308	0.003
Otu00104	Planctomycetes; agg27 [o]	Dev	13.027	2.99	4.937	9.298
		p	0.027	0.295	0.113	0.03
Otu00115	Gammaproteobacteria; Alteromonadaceae [f]	Dev	9.316	0.75	5.573	4.94
		p	0.004	0.323	0.012	0.022
Otu00124	Alphaproteobacteria; mitochondria [f]	Dev	0.062	0.152	0.364	8.28
		p	0.849	0.787	0.659	0.038
Otu00130	Bacteroidetes; thalassocola [s]	Dev	13.057	5.956	0.569	8.03
		p	0.008	0.101	0.574	0.025
Otu00137	Gammaproteobacteria; Alteromonadaceae [f]	Dev	5.032	3.826	2.65	6.593
		p	0.255	0.159	0.138	0.033
Otu00152	Planctomycetes; Pirellulaceae [f]	Dev	3.527	2.911	1.026	10.655
		p	0.302	0.28	0.339	0.006
Otu00157	Alphaproteobacteria; longipedalis [s]	Dev	14.018	7.455	1.231	4.13
		p	0.009	0.02	0.28	0.044
Otu00172	Alphaproteobacteria; BD7-3 [o]	Dev	8.372	1.809	2.749	11.433
		p	0.012	0.246	0.11	0.004
Otu00201	Bacteroidetes; Reichenbachiella [g]	Dev	2.318	1.235	0.225	19.069
		p	0.162	0.334	0.676	0.001
Otu00215	Alphaproteobacteria; Erythrobacteraceae [f]	Dev	4.139	4.034	3.98	7.183
		p	0.332	0.209	0.119	0.038
Otu00236	Planctomycetes; agg27 [o]	Dev	22.208	4.136	0.151	7.059
		p	0.001	0.118	0.737	0.035
Otu00270	Bacteroidetes; Cytophagales [o]	Dev	3.794	1.149	0.573	10.031
		p	0.314	0.484	0.581	0.022
Otu00287	Alphaproteobacteria; Hyphomonadaceae [f]	Dev	1.612	0.268	0.002	10.081
		p	0.436	0.704	0.974	0.013
Otu00332	Gammaproteobacteria; Alteromonadaceae [f]	Dev	0.395	2.119	0.577	5.953
		p	0.625	0.262	0.464	0.034
Otu00343	Alphaproteobacteria; Rhodobacteraceae [f]	Dev	2.324	0.029	0.172	6.103
		p	0.294	0.87	0.679	0.049
Otu00346	Alphaproteobacteria; BD7-3 [o]	Dev	5.075	1.424	0.16	7.299
		p	0.198	0.267	0.716	0.035
Otu00385	Gammaproteobacteria; Vibrio [g]	Dev	8.262	0.702	0.549	7.147
		p	0.002	0.487	0.551	0.03
Otu00412	Alphaproteobacteria; Hyphomicrobiaceae [f]	Dev	11.995	5.435	0.107	10.959
		p	0.022	0.103	0.795	0.012
Otu00425	Bacteroidetes; Flavobacteriaceae [f]	Dev	11.413	3.714	6.171	6.105
		p	0.099	0.161	0.028	0.036
Otu00441	Alphaproteobacteria; Alphaproteobacteria [c]	Dev	1.567	0.094	0.179	9.62
		p	0.451	0.827	0.755	0.033
Otu00459	Bacteroidetes; furvescens [s]	Dev	0.102	1.223	0.092	9.082
		p	0.678	0.315	0.751	0.024
Otu00483	Bacteroidetes; Cryomorphaceae [f]	Dev	5.452	0.09	0.184	7.89
		p	0.13	0.807	0.703	0.017
Otu00499	Alphaproteobacteria; Alphaproteobacteria [c]	Dev	1.793	0.035	0.711	8.54
		p	0.229	0.877	0.495	0.02
Otu00504	Gammaproteobacteria; Alteromonadaceae [f]	Dev	4.305	0.84	0.625	6.258
		p	0.185	0.405	0.482	0.02
Otu00549	Gammaproteobacteria; Marinicella [g]	Dev	7.893	1.092	3.514	10.218
		p	0.017	0.454	0.151	0.008
Otu00628	Deltaproteobacteria; Bdellovibrio [g]	Dev	0.421	2.035	0.487	7.575
		p	0.615	0.288	0.472	0.021
Otu00642	Gammaproteobacteria; Glaciecola [g]	Dev	13.493	0.159	0.03	11.029
		p	0.001	0.704	0.87	0.004
Otu00668	Gammaproteobacteria; HTCC [g]	Dev	18.463	0.027	0.058	7.524
		p	0.001	0.874	0.802	0.031
Otu00763	Gammaproteobacteria; Alteromonas [g]	Dev	1.802	0.123	0.456	7.457
		p	0.455	0.731	0.598	0.031
Otu00785	Spirochaetes; Spirochaetes [c]	Dev	3.58	3.37	0.28	5.863
		p	0.297	0.158	0.623	0.043
Otu00968	Gammaproteobacteria; Gammaproteobacteria [c]	Dev	18.998	1.709	0.083	6.992
		p	0.001	0.291	0.806	0.019

## Sheet: Table S3
Supplementary information, Table S3
Table S3. Statistical analyses of relative abundances of OTUs as a function of kelp condition (healthy vs blistered), temperature (fixed, 21 vs 23.5C) and pH ('current' vs 'future') treatments and their interaction, at day 16.
OTU No.	Taxonomy		Condition	Temperature	pH	Condition:Temperature	Condition:pH	Temperature:pH	Condition:Temperature:pH
		Res.Df	30	29	28	27	26	25	24
		Df.diff	1	1	1	1	1	1	1
OTUs that have differences larger than two times of standard error in Condition * Temperature * pH:
Otu00001	Alphaproteobacteria; Phyllobacteriaceae [f]	Dev	12.781	11.398	1.882	16.343	3.137	5.565	8.978
		p	0.001	0.004	0.256	0.002	0.081	0.033	0.008
Otu00004	Alphaproteobacteria; antarcticus [s]	Dev	17.744	0.169	0.246	2.348	0.527	2.345	8.17
		p	0.002	0.683	0.596	0.137	0.485	0.181	0.016
Otu00011	Alphaproteobacteria; balneolensis [s]	Dev	13.024	0.384	3.049	1.47	1.124	0.359	10.49
		p	0.017	0.671	0.218	0.328	0.41	0.662	0.025
Otu00013	Planctomycetes; Phycisphaeraceae [f]	Dev	8.263	5.049	0.012	4.207	1.268	2.587	7.655
		p	0.005	0.049	0.914	0.066	0.371	0.153	0.024
Otu00021	Gammaproteobacteria; Thiohalorhabdales [o]	Dev	24.512	0.682	0.121	4.119	3.104	3.015	10.547
		p	0.001	0.252	0.679	0.023	0.058	0.077	0.005
Otu00028	Alphaproteobacteria; Rhodobacteraceae [f]	Dev	12.13	0.649	3.267	7.651	2.129	0.141	5.679
		p	0.001	0.453	0.076	0.014	0.176	0.722	0.03
Otu00039	Alphaproteobacteria; longipedalis [s]	Dev	5.288	0.845	0.553	6.836	0.855	1.075	7.255
		p	0.003	0.396	0.457	0.018	0.278	0.367	0.029
Otu00040	Alphaproteobacteria; Rhodobacteraceae [f]	Dev	6.596	2.643	1.26	25.518	0.379	2.688	6.33
		p	0.01	0.164	0.34	0.001	0.587	0.154	0.041
Otu00041	Planctomycetes; Planctomyces [g]	Dev	7.554	1.35	0.197	4.299	0.5	4.361	17.415
		p	0.003	0.283	0.663	0.056	0.492	0.083	0.003
Otu00042	Alphaproteobacteria; BD7-3 [o]	Dev	7.036	0.717	2.086	6.883	5.402	0.14	12.058
		p	0.011	0.543	0.233	0.033	0.042	0.775	0.006
Otu00049	Alphaproteobacteria; Rhodobacterales [o]	Dev	9.311	0.072	0.826	4.153	3.242	0.123	13.34
		p	0.002	0.79	0.356	0.056	0.109	0.809	0.008
Otu00050	Bacteroidetes; Flavobacteriaceae [f]	Dev	2.327	1.304	6.905	5.695	1.019	0.14	13.302
		p	0.141	0.381	0.033	0.021	0.389	0.777	0.003
Otu00052	Bacteroidetes; Flavobacteriaceae [f]	Dev	9.207	0.55	0.205	0.324	0.207	4.836	5.738
		p	0.002	0.429	0.63	0.582	0.647	0.05	0.049
Otu00054	Bacteroidetes; Polaribacter [g]	Dev	3.586	2.819	6.636	30.986	0.043	0	17.519
		p	0.042	0.102	0.026	0.001	0.881	0.991	0.003
Otu00062	Alphaproteobacteria; Rhodobacteraceae [f]	Dev	5.561	2.767	1.356	0.535	5.677	0.005	15.586
		p	0.105	0.22	0.351	0.527	0.048	0.965	0.003
Otu00071	Alphaproteobacteria; Thalassobius [g]	Dev	11.891	0.007	0.092	15.329	0.744	4.888	9.11
		p	0.002	0.937	0.786	0.001	0.395	0.05	0.006
Otu00073	Gammaproteobacteria; Alteromonadaceae [f]	Dev	10.28	0.197	0.108	7.676	2.59	0.576	12.497
		p	0.001	0.651	0.743	0.015	0.14	0.556	0.013
Otu00075	Gammaproteobacteria; Alteromonadaceae [f]	Dev	2.794	7.358	0.003	1.409	0.209	2.646	8.764
		p	0.221	0.045	0.957	0.239	0.666	0.175	0.029
Otu00076	Alphaproteobacteria; longipedalis [s]	Dev	6.77	0.061	0.387	7.855	0.108	0.903	9.114
		p	0.001	0.793	0.508	0.004	0.733	0.38	0.013
Otu00090	Gammaproteobacteria; Vibrio [g]	Dev	3.921	1.69	1.289	4.768	2.043	0.994	16.197
		p	0.019	0.274	0.304	0.047	0.192	0.459	0.002
Otu00097	Gammaproteobacteria; Alteromonadaceae [f]	Dev	14.412	0.315	0.004	1.177	3.527	0.246	16.233
		p	0.002	0.494	0.933	0.288	0.102	0.714	0.003
Otu00104	Gammaproteobacteria; HTCC2089 [f]	Dev	17.889	4.329	1.862	3.148	0.882	9.875	8.365
		p	0.001	0.022	0.186	0.114	0.407	0.01	0.013
Otu00115	Alphaproteobacteria; Rhodobacteraceae [f]	Dev	8.967	0.101	3.288	0.765	2.036	0.162	13.444
		p	0.035	0.804	0.163	0.547	0.25	0.778	0.01
Otu00118	Bacteroidetes; Flavobacteriaceae [f]	Dev	6.18	7.407	1.638	2.45	1.855	3.737	11.032
		p	0.114	0.063	0.173	0.109	0.215	0.109	0.013
Otu00119	Cyanobacteria; Xenococcaceae [f]	Dev	14.81	2.977	0.413	2.661	0.827	3.074	10.634
		p	0.001	0.123	0.6	0.237	0.482	0.203	0.028
Otu00122	Bacteroidetes; lectus [s]	Dev	1.958	0.131	6.547	0.182	1.272	0.003	16.478
		p	0.316	0.786	0.043	0.756	0.344	0.961	0.005
Otu00129	Alphaproteobacteria; Rhizobiales [o]	Dev	1.46	0.676	4.869	0.864	1.126	0.257	15.923
		p	0.103	0.402	0.061	0.37	0.447	0.684	0.002
Otu00136	Gammaproteobacteria; Glaciecola [g]	Dev	7.112	0.117	0.1	6.463	3.823	0.188	21.895
		p	0.01	0.74	0.764	0.009	0.067	0.697	0.003
Otu00139	Gammaproteobacteria; Alteromonadaceae [f]	Dev	2.857	3.243	1.303	3.001	0.908	1.525	11.196
		p	0.064	0.159	0.316	0.154	0.371	0.342	0.013
Otu00158	Alphaproteobacteria; Octadecabacter [g]	Dev	17.045	0.21	10.105	6.822	0.1	0.208	10.918
		p	0.005	0.745	0.02	0.054	0.823	0.76	0.009
Otu00175	Alphaproteobacteria; Anaerospora [g]	Dev	14.113	2.811	0.06	2.779	3.047	0.124	12.071
		p	0.003	0.07	0.81	0.134	0.096	0.758	0.005
Otu00184	Alphaproteobacteria; Hyphomonadaceae [f]	Dev	3.505	4.917	7.669	1.003	0.577	0.002	8.967
		p	0.027	0.027	0.01	0.349	0.489	0.975	0.023
Otu00649	Gammaproteobacteria; Glaciecola [g]	Dev	10.369	3.791	0.017	0.044	1.812	0.069	17.367
		p	0.009	0.104	0.883	0.84	0.244	0.87	0.001
Otu01023	Alphaproteobacteria; Rhodobacteraceae [f]	Dev	0.008	0.921	6.57	0.581	2.822	9.566	0.001
		p	0.904	0.324	0.033	0.22	0.112	0.006	0.021
OTUs that have differences larger than two times of standard error in Condition * Temperature:
Otu00002	Planctomycetes; Pirellulaceae [f]	Dev	5.148	9.015	4.201	20.067	5.567	0.604	2.048
		p	0.004	0.004	0.09	0.001	0.043	0.512	0.245
Otu00003	Planctomycetes; Phycisphaeraceae [f]	Dev	8.731	5.314	0.667	16.127	0.271	0.753	5.731
		p	0.006	0.038	0.451	0.004	0.662	0.485	0.078
Otu00005	Bacteroidetes; Flavobacteriaceae [f]	Dev	2.423	4.853	0.852	22.629	1.936	14.957	1.247
		p	0.102	0.064	0.467	0.001	0.216	0.002	0.386
Otu00006	Cyanobacteria; Xenococcaceae [f]	Dev	0.012	0.84	0.649	7.856	1.62	2.244	0.472
		p	0.898	0.36	0.497	0.038	0.288	0.237	0.574
Otu00007	Bacteroidetes; Flavobacteriaceae [f]	Dev	7.056	2.834	0.874	10.906	0.238	0.295	1.741
		p	0.019	0.201	0.472	0.01	0.677	0.636	0.254
Otu00009	Gammaproteobacteria; Thiohalorhabdales [o]	Dev	3.609	8.357	6.198	12.333	0.694	12.814	2.966
		p	0.104	0.042	0.051	0.003	0.464	0.002	0.165
Otu00014	Alphaproteobacteria; Octadecabacter [g]	Dev	2.679	3.653	0.018	19.7	2.468	0.011	1.666
		p	0.077	0.1	0.913	0.001	0.178	0.912	0.336
Otu00017	Alphaproteobacteria; Hyphomonadaceae [f]	Dev	9.596	7.564	2.701	10.596	0.528	2.684	2.688
		p	0.002	0.02	0.162	0.008	0.527	0.141	0.179
Otu00018	Planctomycetes; Phycisphaeraceae [f]	Dev	0.019	12.321	0.36	12.479	0.331	13.617	0.634
		p	0.899	0.003	0.657	0.002	0.57	0.002	0.38
Otu00019	Bacteroidetes; Krokinobacter [g]	Dev	2.827	0.235	0.119	16.492	0.849	5.421	2.44
		p	0.211	0.704	0.792	0.005	0.487	0.071	0.236
Otu00022	Alphaproteobacteria; Rhodobacteraceae [f]	Dev	0.31	4.308	4.028	7.781	2.14	0.042	2.786
		p	0.674	0.16	0.154	0.029	0.259	0.877	0.273
Otu00023	Bacteroidetes; Flavobacteriaceae [f]	Dev	6.76	4.678	0.705	11.021	3.246	6.575	0.379
		p	0.047	0.171	0.555	0.015	0.134	0.047	0.62
Otu00024	Bacteroidetes; Flavobacteriaceae [f]	Dev	4.04	4.238	2.976	24.988	6.342	5.19	0.015
		p	0.015	0.034	0.107	0.001	0.03	0.039	0.491
Otu00031	Gammaproteobacteria; HTCC2089 [f]	Dev	12.33	4.318	4.414	14.347	0.208	0.088	6.556
		p	0.001	0.077	0.111	0.005	0.68	0.797	0.054
Otu00032	Alphaproteobacteria; BD7-3 [o]	Dev	1.876	16.039	0.081	14.865	0.887	5.851	0.366
		p	0.191	0.002	0.838	0.002	0.4	0.037	0.594
Otu00044	Alphaproteobacteria; Erythrobacter [g]	Dev	2.52	0	0.009	4.795	0.341	1.691	3.679
		p	0.141	0.991	0.918	0.022	0.55	0.211	0.068
Otu00098	Bacteroidetes; Flavobacteriaceae [f]	Dev	10.942	0.113	2.876	11.753	1.227	10.722	0.23
		p	0.002	0.767	0.091	0.006	0.33	0.007	0.657
Otu00137	Gammaproteobacteria; Vibrio [g]	Dev	14.904	0.264	0.019	18.569	0.505	2.652	1.284
		p	0.005	0.607	0.894	0.001	0.542	0.144	0.351
OTUs that have differences larger than two times of standard error in Condition * pH:
Otu00027	Alphaproteobacteria; Nautella [g]	Dev	12.002	0.029	3.807	4.901	10.158	0.23	0.161
		p	0.035	0.898	0.151	0.125	0.011	0.69	0.747
Otu00151	Bacteroidetes; Flavobacteriaceae [f]	Dev	1.721	2.024	0.235	9.199	13.864	8.839	0.001
		p	0.065	0.172	0.662	0.023	0.002	0.033	0.371
OTUs that have differences larger than two times of standard error in Condition:
Otu00020	Bacteroidetes; lectus [s]	Dev	12.81	4.397	1.704	1.156	0.81	1.132	1.624
		p	0.002	0.099	0.241	0.391	0.462	0.386	0.35
Otu00026	Gammaproteobacteria; Glaciecola [g]	Dev	10.376	0.016	2.888	0.25	2.291	1.254	1.682
		p	0.012	0.899	0.141	0.655	0.187	0.371	0.29
Otu00029	Alphaproteobacteria; longipedalis [s]	Dev	6.224	15.97	2.809	4.049	2.851	0.215	0.486
		p	0.024	0.001	0.096	0.055	0.093	0.632	0.516
Otu00055	Alphaproteobacteria; gallaeciensis [s]	Dev	9.709	2.308	0.726	4.281	3.801	0.527	6.244
		p	0.002	0.209	0.455	0.081	0.053	0.557	0.058
Otu00112	Alphaproteobacteria; donghicola [s]	Dev	5.949	3.325	0.122	0	0	20.664	0
		p	0.032	0.225	0.775	0.544	0.847	0.018	0.585
Otu00116	Alphaproteobacteria; Hyphomonadaceae [f]	Dev	13.908	0.738	4.61	1.252	1.269	15.593	0
		p	0.005	0.273	0.035	0.309	0.269	0.007	0.863
Other OTUs:
Otu00008	Verrucomicrobia; Roseibacillus [g]	Dev	0.291	4.183	1.496	0.003	1.937	4.208	6.481
		p	0.649	0.1	0.309	0.962	0.249	0.087	0.054
Otu00010	Bacteroidetes; Aquimarina [g]	Dev	1.967	4.345	0.578	1.727	0.972	0.204	1.349
		p	0.312	0.119	0.537	0.315	0.419	0.723	0.363
Otu00012	Gammaproteobacteria; Thiohalorhabdales [o]	Dev	11.47	0.022	0.063	3.389	3.686	7.527	3.266
		p	0.062	0.903	0.839	0.208	0.122	0.041	0.19
Otu00015	Alphaproteobacteria; Rhodobacteraceae [f]	Dev	6.452	0.132	2.778	0.303	1	0.506	2.857
		p	0.105	0.776	0.164	0.673	0.446	0.598	0.168
Otu00016	Gammaproteobacteria; Thiohalorhabdales [o]	Dev	0.299	2.221	0.387	1.185	0.083	0.339	1.418
		p	0.63	0.203	0.558	0.326	0.797	0.615	0.307
Otu00025	Alphaproteobacteria; Phaeobacter [g]	Dev	9.755	0.048	3.532	0.151	1.265	0.978	0.916
		p	0.016	0.824	0.079	0.718	0.296	0.418	0.414
Otu00030	Bacteroidetes; Flavobacteriaceae [f]	Dev	7.26	3.916	4.667	14.819	0.378	0.934	2.813
		p	0.011	0.119	0.081	0.002	0.626	0.413	0.174
Otu00033	Bacteroidetes; Reichenbachiella [g]	Dev	0.313	0.115	2.205	5.856	1.764	0.829	1.072
		p	0.656	0.762	0.233	0.082	0.229	0.434	0.448
Otu00035	Gammaproteobacteria; Gammaproteobacteria [c]	Dev	3.603	0.059	1.496	1.378	0.03	3.336	2.949
		p	0.177	0.837	0.366	0.367	0.893	0.158	0.198
Otu00036	Gammaproteobacteria; Glaciecola [g]	Dev	2.223	1.643	3.755	0	2.115	0.285	0.413
		p	0.12	0.11	0.032	0.982	0.118	0.535	0.499
Otu00037	Bacteroidetes; Flavobacteriaceae [f]	Dev	10.057	2.398	0.014	20.336	1.476	1.212	0.407
		p	0.001	0.155	0.919	0.001	0.272	0.351	0.29
Otu00038	Gammaproteobacteria; Alteromonadales [o]	Dev	6.938	5.283	0.692	1.237	2.791	1.874	13.065
		p	0.002	0.003	0.381	0.226	0.091	0.192	0.004
Otu00043	Alphaproteobacteria; BD7-3 [o]	Dev	0.443	0.802	1.569	0.037	3.276	0.419	0.201
		p	0.481	0.359	0.232	0.859	0.11	0.557	0.676
Otu00045	Alphaproteobacteria; BD7-3 [o]	Dev	3.554	0.921	0.473	2.949	0.296	1.652	0.816
		p	0.07	0.35	0.481	0.101	0.62	0.252	0.449
Otu00046	Alphaproteobacteria; Rhodobacteraceae [f]	Dev	1.454	1.603	0.031	0.031	0.001	0.004	0.079
		p	0.191	0.216	0.868	0.853	0.977	0.963	0.8
Otu00047	Gammaproteobacteria; Alteromonadaceae [f]	Dev	9.859	3.421	1.507	1.182	0.12	0.31	0.001
		p	0.023	0.083	0.191	0.253	0.75	0.595	0.972
Otu00048	Bacteroidetes; Reichenbachiella [g]	Dev	4.434	0.307	2.16	5.038	0.457	5.987	4.53
		p	0.054	0.619	0.159	0.041	0.597	0.073	0.123
Otu00051	Gammaproteobacteria; Alteromonadaceae [f]	Dev	2.873	4.557	1.061	0.143	2.659	2.127	0.003
		p	0.249	0.103	0.405	0.774	0.183	0.201	0.966
Otu00053	Gammaproteobacteria; Alteromonas [g]	Dev	5.593	0.3	2.974	2.21	12.48	0.156	0
		p	0.005	0.582	0.101	0.198	0.004	0.685	0.531
Otu00056	Bacteroidetes; Reichenbachiella [g]	Dev	8.961	2.422	0.187	3.484	0.346	3.77	1.032
		p	0.02	0.132	0.662	0.101	0.582	0.088	0.415
Otu00057	Gammaproteobacteria; Glaciecola [g]	Dev	1.719	4.648	11.148	1.538	6.704	4.99	4.819
		p	0.216	0.116	0.01	0.269	0.029	0.074	0.101
Otu00058	Bacteroidetes; Aquimarina [g]	Dev	20.702	0.726	1.543	0.112	3.012	0.14	2.117
		p	0.001	0.314	0.169	0.684	0.065	0.702	0.136
Otu00059	Gammaproteobacteria; chathamensis [s]	Dev	7.235	10.504	0.07	13.984	0.058	0.39	0
		p	0.005	0.001	0.817	0.001	0.794	0.548	0.746
Otu00060	Gammaproteobacteria; Oleiphilaceae [f]	Dev	6.052	7.176	3.606	0	0.041	1.364	0.096
		p	0.095	0.039	0.07	0.999	0.858	0.315	0.805
Otu00061	Gammaproteobacteria; Glaciecola [g]	Dev	1.775	13.659	0.114	0.661	0.152	1.708	3.54
		p	0.083	0.001	0.684	0.45	0.723	0.265	0.053
Otu00063	Planctomycetes; agg27 [o]	Dev	16.845	0.306	1.929	1.571	0.39	0.653	5.656
		p	0.003	0.653	0.253	0.322	0.633	0.563	0.072
Otu00064	Planctomycetes; Pirellulaceae [f]	Dev	1.109	0.501	1.141	12.8	0.03	11.975	3.336
		p	0.477	0.611	0.388	0.004	0.871	0.006	0.162
Otu00065	Bacteroidetes [p]	Dev	7.329	0.338	2.073	0.44	1.725	1.249	3.105
		p	0.017	0.626	0.18	0.579	0.251	0.363	0.173
Otu00066	Gammaproteobacteria; Alteromonadaceae [f]	Dev	0.622	0.084	0.172	2.349	4.436	0.44	4.548
		p	0.493	0.808	0.716	0.232	0.096	0.577	0.101
Otu00067	Alphaproteobacteria; Kordiimonadaceae [f]	Dev	1.82	1.15	0.298	2.766	0.166	0.151	0.053
		p	0.165	0.249	0.6	0.1	0.716	0.728	0.825
Otu00068	Gammaproteobacteria; Glaciecola [g]	Dev	1.414	1.413	5.961	11.28	3.523	4.976	0
		p	0.131	0.241	0.026	0.001	0.082	0.088	0.538
Otu00069	Alphaproteobacteria; Rhodobacteraceae [f]	Dev	0.002	3.244	1.296	7.104	0.402	6.268	2.045
		p	0.972	0.142	0.33	0.015	0.551	0.034	0.208
Otu00070	Alphaproteobacteria; kielensis [s]	Dev	0.017	0.275	0.005	11.285	0.195	2.325	5.416
		p	0.911	0.674	0.95	0.006	0.702	0.233	0.076
Otu00072	Bacteroidetes; Roseivirga [g]	Dev	3.415	0.107	2.733	1.269	15.578	0.001	4.051
		p	0.282	0.786	0.163	0.414	0.001	0.987	0.122
Otu00074	Gammaproteobacteria; Gammaproteobacteria [c]	Dev	2.443	2.833	7.927	2.017	3.278	1.63	0
		p	0.43	0.125	0.014	0.206	0.159	0.31	0.341
Otu00077	Alphaproteobacteria; Octadecabacter [g]	Dev	0.299	3.217	5.442	7.515	2.586	2.814	0
		p	0.611	0.144	0.074	0.023	0.251	0.231	0.578
Otu00078	Alphaproteobacteria; Hyphomonadaceae [f]	Dev	4.368	0.299	1.688	0.013	1.457	3.703	0.821
		p	0.046	0.621	0.253	0.91	0.333	0.131	0.409
Otu00079	Alphaproteobacteria; Rhodobacteraceae [f]	Dev	2.345	1.896	0.507	0.425	0.136	0.005	8.147
		p	0.104	0.17	0.509	0.564	0.731	0.951	0.032
Otu00080	Gammaproteobacteria; Glaciecola [g]	Dev	0.504	4.72	0.141	0.034	0.924	0.751	8.145
		p	0.54	0.049	0.719	0.875	0.41	0.45	0.025
Otu00081	Bacteroidetes; Flavobacteriaceae [f]	Dev	0.73	2.744	4.019	2.253	0.002	9.047	0.06
		p	0.545	0.255	0.097	0.236	0.969	0.022	0.835
Otu00082	Gammaproteobacteria; Thalassomonas [g]	Dev	7.386	0.586	0.517	3.916	0.19	5.607	1.182
		p	0.082	0.504	0.511	0.103	0.701	0.037	0.347
Otu00083	Bacteroidetes; Flavobacteriaceae [f]	Dev	6.329	0.045	0.138	2.376	4.106	1.263	12.058
		p	0.006	0.832	0.689	0.139	0.054	0.356	0.005
Otu00084	Alphaproteobacteria; Phyllobacteriaceae [f]	Dev	0.134	4.576	0.017	12.196	2.481	0.972	2.553
		p	0.675	0.026	0.905	0.007	0.183	0.397	0.165
Otu00086	Alphaproteobacteria; antarcticus [s]	Dev	2.496	0.643	0.042	0.107	0.583	0.058	0.231
		p	0.136	0.452	0.849	0.765	0.487	0.827	0.661
Otu00087	Bacteroidetes; thalassocola [s]	Dev	15.073	4.058	0.017	1.568	2.807	0.381	16.753
		p	0.001	0.032	0.889	0.197	0.12	0.585	0.005
Otu00091	Alphaproteobacteria; Phaeobacter [g]	Dev	1.896	15.385	0.201	3.545	0.767	0.487	3.36
		p	0.471	0.002	0.676	0.094	0.443	0.556	0.177
Otu00092	Alphaproteobacteria; Octadecabacter [g]	Dev	1.031	2.962	4.524	19.791	0.856	6.984	1.442
		p	0.342	0.174	0.114	0.001	0.456	0.031	0.36
Otu00094	Alphaproteobacteria; Rhodobacteraceae [f]	Dev	0.006	12.538	1.774	6.407	4.279	0.561	0.113
		p	0.935	0.001	0.251	0.049	0.095	0.557	0.401
Otu00095	Gammaproteobacteria; Alteromonadaceae [f]	Dev	1.117	0.286	0.812	0.081	2.437	0.321	0.002
		p	0.228	0.565	0.331	0.76	0.133	0.563	0.97
Otu00096	Alphaproteobacteria; Rhodobacteraceae [f]	Dev	4.797	12.783	8.206	12.788	3.147	0.839	0.027
		p	0.018	0.001	0.016	0.003	0.144	0.388	0.416
Otu00099	Gammaproteobacteria; Reinekea [g]	Dev	4.468	2.25	0.89	0.01	7.007	3.216	11.519
		p	0.023	0.135	0.361	0.908	0.01	0.139	0.01
Otu00100	Alphaproteobacteria; Rickettsiaceae [f]	Dev	6.375	1.536	1.526	2.419	0.067	2.844	0.474
		p	0.087	0.337	0.318	0.2	0.806	0.185	0.581
Otu00101	Bacteroidetes; aurantiacus [s]	Dev	12.303	1.254	7.523	1.352	3.441	0.315	0.544
		p	0.001	0.199	0.004	0.251	0.057	0.617	0.544
Otu00103	Alphaproteobacteria; BD7-3 [o]	Dev	5.389	5.494	10.408	3.337	1.151	0.317	0
		p	0.071	0.07	0.006	0.097	0.247	0.658	0.535
Otu00105	Bacteroidetes; Flavobacteriaceae [f]	Dev	5.45	2.888	0.549	12.151	0.523	1.123	1.29
		p	0.02	0.181	0.515	0.002	0.536	0.359	0.263
Otu00106	Bacteroidetes; JTB248 [g]	Dev	4.856	5.285	1.79	4.186	2.806	4.607	1.01
		p	0.038	0.027	0.177	0.095	0.181	0.103	0.25
Otu00107	Gammaproteobacteria; OM60 [f]	Dev	4.693	1.779	0.111	4.894	0.993	0.037	2.023
		p	0.01	0.263	0.756	0.025	0.296	0.841	0.198
Otu00108	Bacteroidetes; Lewinella [g]	Dev	1.206	0.67	3.165	0.296	1.626	1.208	0.932
		p	0.299	0.458	0.106	0.616	0.269	0.308	0.419
Otu00109	Alphaproteobacteria; BD7-3 [o]	Dev	5.952	1.008	1.055	10.785	11.314	11.586	0
		p	0.002	0.326	0.358	0.006	0.007	0.004	0.643
Otu00110	Bacteroidetes; Reichenbachiella [g]	Dev	3.524	1.323	0.96	1.097	1.477	0.005	12.602
		p	0.034	0.187	0.332	0.32	0.248	0.945	0.004
Otu00111	Alphaproteobacteria; mitochondria [f]	Dev	1.559	0.929	0.976	1.833	0.479	4.581	0.567
		p	0.196	0.371	0.345	0.209	0.537	0.066	0.551
Otu00113	Gammaproteobacteria; Vibrio [g]	Dev	0.451	1.322	1.619	7.434	0.331	2.287	0.608
		p	0.713	0.434	0.333	0.039	0.592	0.193	0.537
Otu00114	Planctomycetes; agg27 [o]	Dev	6.486	0.441	0.009	3.286	1.295	1.532	11.63
		p	0.005	0.603	0.939	0.133	0.308	0.333	0.005
Otu00117	Gammaproteobacteria; Vibrio [g]	Dev	6.533	0.876	2.201	8.358	9.816	3.913	0
		p	0.002	0.359	0.162	0.018	0.006	0.158	0.43
Otu00120	Bacteroidetes; JTB248 [g]	Dev	15.04	6.303	12.556	6.265	0.016	6.629	0.002
		p	0.001	0.04	0.002	0.022	0.91	0.02	0.979
Otu00121	Gammaproteobacteria; Gammaproteobacteria [c]	Dev	0.229	1.1	3.26	2.588	0.971	3.792	1.061
		p	0.633	0.307	0.082	0.111	0.36	0.117	0.389
Otu00123	Alphaproteobacteria; Rhodobacteraceae [f]	Dev	1.645	13.542	1.689	1.947	2.233	1.939	6.338
		p	0.239	0.002	0.201	0.164	0.191	0.217	0.03
Otu00124	Bacteroidetes; Reichenbachiella [g]	Dev	14.388	0.048	0.223	0.891	0.919	2.185	1.608
		p	0.001	0.849	0.643	0.412	0.366	0.206	0.262
Otu00125	Lentisphaerae; Lentisphaeraceae [f]	Dev	12.655	0.245	5.956	2.434	0.864	3.709	2.99
		p	0.002	0.657	0.025	0.223	0.432	0.138	0.194
Otu00126	Bacteroidetes; Tenacibaculum [g]	Dev	0.637	1.094	0.298	0.981	0.683	2.72	2.024
		p	0.406	0.277	0.553	0.342	0.469	0.197	0.213
Otu00127	Gammaproteobacteria; Thiohalorhabdales [o]	Dev	2.797	13.015	2.471	0.047	7.181	0.339	5.578
		p	0.384	0.007	0.216	0.857	0.032	0.636	0.057
Otu00128	Bacteroidetes; Psychroserpens [g]	Dev	5.243	0.129	3.36	0.443	1.195	7.056	9.605
		p	0.044	0.728	0.079	0.528	0.3	0.017	0.018
Otu00130	Bacteroidetes; Saprospiraceae [f]	Dev	0.607	2.856	0.221	0.171	0.39	5.583	0.026
		p	0.514	0.188	0.678	0.725	0.622	0.065	0.896
Otu00131	Alphaproteobacteria; Rhodobacteraceae [f]	Dev	0.301	1.687	0.973	6.348	0.03	0.033	3.866
		p	0.493	0.237	0.456	0.074	0.881	0.885	0.103
Otu00132	Alphaproteobacteria; Octadecabacter [g]	Dev	1.395	12.689	1.719	7.992	0.057	1.377	9.707
		p	0.246	0.004	0.178	0.007	0.85	0.322	0.016
Otu00133	Gammaproteobacteria; Thiohalorhabdales [o]	Dev	8.437	0.017	0.001	4.606	0.032	0.02	0.121
		p	0.008	0.876	0.979	0.041	0.829	0.903	0.738
Otu00134	Gammaproteobacteria; Alteromonadaceae [f]	Dev	10.772	1.088	4.172	1.361	2.572	1.694	14.228
		p	0.001	0.209	0.037	0.287	0.097	0.254	0.003
Otu00135	Gammaproteobacteria; Alteromonadaceae [f]	Dev	2.201	5.684	7.188	0.003	1.677	1.375	12.924
		p	0.052	0.006	0.005	0.971	0.226	0.367	0.004
Otu00138	Gammaproteobacteria; Gammaproteobacteria [c]	Dev	2.521	2.946	5.59	1.884	1.498	0.025	5.096
		p	0.154	0.147	0.029	0.176	0.27	0.881	0.057
Otu00140	Alphaproteobacteria; Phyllobacteriaceae [f]	Dev	8.966	5.3	3.887	0.147	4.899	0.006	14.481
		p	0.007	0.029	0.075	0.728	0.052	0.954	0.004
Otu00141	Verrucomicrobia; ponti [s]	Dev	1.672	1.209	4.879	0.048	3.344	0.054	1.07
		p	0.34	0.379	0.05	0.817	0.114	0.825	0.392
Otu00143	Bacteroidetes; Flavobacteriaceae [f]	Dev	6.204	6.329	1.02	2.38	2.499	2.475	0.96
		p	0.051	0.02	0.297	0.167	0.138	0.176	0.445
Otu00144	Bacteroidetes; BME43 [c]	Dev	7.575	0.082	1.802	0.016	0.776	0.444	0.674
		p	0.007	0.743	0.194	0.873	0.407	0.603	0.558
Otu00145	Alphaproteobacteria; Rhodobacteraceae [f]	Dev	0.602	2.196	0.003	6.983	1.953	0.758	0.919
		p	0.32	0.109	0.955	0.016	0.246	0.461	0.319
Otu00147	Bacteroidetes; Saprospiraceae [f]	Dev	11.048	0.128	3.227	3.557	4.79	0.112	4.43
		p	0.031	0.822	0.208	0.178	0.095	0.796	0.104
Otu00150	Bacteroidetes; Krokinobacter [g]	Dev	7.897	0.07	0.145	0.008	4.269	0.011	12.316
		p	0.004	0.761	0.695	0.944	0.046	0.921	0.005
Otu00152	Planctomycetes; agg27 [o]	Dev	9.417	5.959	0.093	1.539	0.262	0.741	15.597
		p	0.018	0.034	0.774	0.326	0.663	0.512	0.004
Otu00153	Alphaproteobacteria; BD7-3 [o]	Dev	0.775	5.865	0.688	2.102	0.004	2.76	0
		p	0.492	0.039	0.45	0.241	0.925	0.289	0.651
Otu00154	Bacteroidetes; BME43 [c]	Dev	0.533	0.402	1.521	1.016	0.611	0.577	0.256
		p	0.411	0.491	0.236	0.3	0.453	0.451	0.626
Otu00155	Alphaproteobacteria; baltica [s]	Dev	2.536	0.023	0.585	7.923	0.066	0.284	2.429
		p	0.124	0.881	0.431	0.012	0.826	0.588	0.212
Otu00156	Bacteroidetes; Flammeovirgaceae [f]	Dev	6.416	0.354	0.791	12.01	0.325	2.821	0
		p	0.008	0.549	0.405	0.005	0.673	0.247	0.596
Otu00157	Alphaproteobacteria; Phyllobacteriaceae [f]	Dev	0.643	3.594	0.042	0.053	2.787	0.128	9.048
		p	0.601	0.15	0.874	0.843	0.133	0.776	0.017
Otu00160	Gammaproteobacteria; Gammaproteobacteria [c]	Dev	0.303	5.258	6.035	2.355	0.22	0.772	0.003
		p	0.69	0.023	0.019	0.198	0.652	0.451	0.818
Otu00161	Bacteroidetes; Flavobacteriaceae [f]	Dev	1.337	1.233	0.086	3.94	1.392	0.379	0.068
		p	0.327	0.242	0.77	0.1	0.287	0.593	0.863
Otu00162	Alphaproteobacteria; longipedalis [s]	Dev	9.184	1.15	0.635	5.89	2.772	0.309	15.793
		p	0.006	0.259	0.451	0.024	0.111	0.644	0.001
Otu00163	Planctomycetes; agg27 [o]	Dev	10.012	0.005	1.116	6.764	0.684	0.154	7.302
		p	0.001	0.955	0.39	0.049	0.485	0.766	0.047
Otu00164	Alphaproteobacteria; Alphaproteobacteria [c]	Dev	8.136	1.965	0.021	10.804	0.612	0.973	11.314
		p	0.01	0.253	0.894	0.017	0.513	0.444	0.014
Otu00166	Alphaproteobacteria; BD7-3 [o]	Dev	13.035	5.652	0.466	0	0	6.809	0
		p	0.002	0.05	0.573	0.49	0.276	0.062	0.57
Otu00167	Alphaproteobacteria; Erythrobacter [g]	Dev	8.857	2.416	0.163	3.502	0.765	0.214	20.713
		p	0.001	0.09	0.601	0.046	0.419	0.698	0.001
Otu00168	Bacteroidetes; Flavobacteriaceae [f]	Dev	0.825	4.934	1.463	0.191	2.396	0.045	17.916
		p	0.317	0.027	0.3	0.706	0.189	0.874	0.002
Otu00169	Deltaproteobacteria; Bacteriovorax [g]	Dev	3.7	0.201	4.047	6.016	1.064	2.778	0
		p	0.172	0.746	0.135	0.05	0.476	0.276	0.647
Otu00170	Alphaproteobacteria; Phyllobacteriaceae [f]	Dev	5.758	3.71	1.05	0.001	5.919	3.597	11.488
		p	0.005	0.032	0.338	0.986	0.025	0.103	0.004
Otu00171	Bacteroidetes; Flavobacteriaceae [f]	Dev	10.864	0.074	1.362	3.051	1.503	0.639	27.034
		p	0.001	0.811	0.264	0.097	0.258	0.553	0.001
Otu00172	Alphaproteobacteria; Alphaproteobacteria [c]	Dev	8.571	2.208	1.042	4.114	0.799	1.907	0.006
		p	0.046	0.138	0.312	0.087	0.389	0.249	0.809
Otu00173	unclassified	Dev	3.8	2.481	0.706	8.37	0.073	2.022	0
		p	0.039	0.093	0.478	0.018	0.827	0.302	0.571
Otu00174	Alphaproteobacteria; Erythrobacter [g]	Dev	6.115	0.841	0.414	4.435	4.032	0.03	7.873
		p	0.003	0.498	0.589	0.071	0.105	0.903	0.008
Otu00176	Alphaproteobacteria; Alphaproteobacteria [c]	Dev	0.232	0.001	2.029	0.521	4.375	0.055	19.472
		p	0.59	0.972	0.155	0.49	0.056	0.857	0.001
Otu00177	Alphaproteobacteria; Rhodobacteraceae [f]	Dev	2.179	1.468	0.28	1.66	2.488	0.019	9.147
		p	0.09	0.255	0.612	0.167	0.098	0.888	0.016
Otu00179	Deltaproteobacteria; Bacteriovoracaceae [f]	Dev	1.3	0.101	1.319	3.259	0.014	0.962	0.153
		p	0.293	0.761	0.31	0.089	0.897	0.407	0.74
Otu00180	Gammaproteobacteria; Methylococcaceae [f]	Dev	0.214	1.768	1.975	11.397	7.534	2.059	0
		p	0.627	0.222	0.214	0.008	0.029	0.3	0.585
Otu00183	Alphaproteobacteria; Hyphomicrobiaceae [f]	Dev	4.816	0.197	2.214	20.113	0.96	2.235	14.557
		p	0.027	0.696	0.158	0.001	0.416	0.3	0.004
Otu00185	Lentisphaerae; Lentisphaera [g]	Dev	8.403	9.388	1.967	1.046	0.011	0.067	7.753
		p	0.032	0.007	0.217	0.335	0.941	0.801	0.025
Otu00186	Gammaproteobacteria; Candidatus_Portiera [g]	Dev	11.277	2.958	0.403	3.047	0.917	0.114	25.163
		p	0.001	0.048	0.517	0.089	0.398	0.776	0.001
Otu00187	Gammaproteobacteria; Alteromonadaceae [f]	Dev	0.077	3.154	5.176	9.618	5.941	1.733	0.009
		p	0.77	0.098	0.056	0.008	0.04	0.296	0.435
Otu00188	Cyanobacteria; Xenococcaceae [f]	Dev	7.413	0.04	1.518	0.688	0.675	0.612	15.5
		p	0.007	0.826	0.187	0.428	0.439	0.547	0.001
Otu00190	Alphaproteobacteria; Rhodobacteraceae [f]	Dev	1.158	4.12	0.123	1.796	5.353	0.002	0
		p	0.37	0.128	0.748	0.235	0.075	0.892	0.414
Otu00191	Deltaproteobacteria; Bacteriovorax [g]	Dev	6.777	4.369	0.176	0.848	4.274	2.791	8.024
		p	0.005	0.017	0.712	0.384	0.052	0.129	0.018
Otu00192	Gammaproteobacteria; HTCC2089 [f]	Dev	3.514	0.095	0.922	0.042	0.773	1.502	4.779
		p	0.034	0.776	0.357	0.849	0.422	0.325	0.088
Otu00194	Bacteroidetes; Tenacibaculum [g]	Dev	16.018	0.044	0.717	6.807	5.303	2.11	0
		p	0.001	0.831	0.377	0.013	0.018	0.237	0.484
Otu00195	Alphaproteobacteria; BD7-3 [o]	Dev	7.803	5.027	0.532	7.225	12.998	0.927	0.477
		p	0.079	0.044	0.57	0.036	0.001	0.286	0.335
Otu00196	Alphaproteobacteria; Hyphomonadaceae [f]	Dev	0.002	0.104	0.942	0.654	3.055	2.22	9.215
		p	0.966	0.759	0.396	0.488	0.106	0.206	0.015
Otu00198	Deltaproteobacteria; Spirobacillales [o]	Dev	17.437	3.077	0.246	3.542	6.674	14.107	0
		p	0.001	0.04	0.571	0.061	0.012	0.002	0.475
Otu00199	Alphaproteobacteria; BD7-3 [o]	Dev	2.706	0.499	4.016	0.044	3.322	0.122	8.381
		p	0.106	0.427	0.05	0.857	0.134	0.774	0.03
Otu00201	Gammaproteobacteria; [Marinicellaceae] [f]	Dev	7.763	5.687	0.023	0.288	0.839	0.013	4.555
		p	0.048	0.084	0.895	0.66	0.478	0.938	0.065
Otu00205	Alphaproteobacteria; balneolensis [s]	Dev	0.084	0.046	0.341	0.242	7.252	0.943	17.672
		p	0.82	0.846	0.634	0.682	0.025	0.496	0.001
Otu00206	Alphaproteobacteria; antarcticus [s]	Dev	8.625	6.423	8.201	0.085	0.337	1.85	0
		p	0.011	0.016	0.011	0.325	0.31	0.221	0.376
Otu00207	Alphaproteobacteria; Phyllobacteriaceae [f]	Dev	5.345	2.524	0.042	3.181	0.569	0.107	0.117
		p	0.129	0.182	0.859	0.126	0.485	0.765	0.756
Otu00209	TM6; SJA-4 [c]	Dev	4.249	1.998	0.688	9.127	3.792	1.916	0
		p	0.013	0.184	0.424	0.004	0.098	0.314	0.431
Otu00210	Gammaproteobacteria; Glaciecola [g]	Dev	10.681	4.955	0.093	0.023	0.184	0.048	0.387
		p	0.002	0.043	0.741	0.882	0.673	0.838	0.576
Otu00211	Bacteroidetes; Flavobacterium [g]	Dev	6.885	5.758	0.012	7.687	0.232	4.061	2.844
		p	0.008	0.008	0.912	0.016	0.648	0.066	0.102
Otu00212	Caldithrix; BA059 [f]	Dev	14.619	0.462	0.215	0.016	8.166	3.712	6.989
		p	0.001	0.41	0.662	0.913	0.005	0.12	0.008
Otu00213	Bacteroidetes; Aquimarina [g]	Dev	7.9	2.968	0.062	1.297	3.016	0.694	9.888
		p	0.002	0.054	0.825	0.261	0.093	0.463	0.006
Otu00215	Alphaproteobacteria; Rhizobiales [o]	Dev	11.678	1.612	4.247	9.391	0.228	2.234	5.569
		p	0.018	0.248	0.089	0.016	0.691	0.26	0.083
Otu00216	Alphaproteobacteria; balneolensis [s]	Dev	5.645	0.074	0.907	1.577	0.016	0.256	12.278
		p	0.059	0.854	0.467	0.365	0.92	0.732	0.011
Otu00217	Gammaproteobacteria; Alteromonas [g]	Dev	0.732	0.468	1.992	2.286	0.143	8.822	1.839
		p	0.268	0.453	0.133	0.172	0.732	0.015	0.183
Otu00218	Gammaproteobacteria; Piscirickettsiaceae [f]	Dev	8.538	0.083	1.484	0.114	2.745	7.365	0.537
		p	0.007	0.798	0.26	0.765	0.141	0.031	0.561
Otu00220	Bacteroidetes; BME43 [c]	Dev	1.566	3.909	0.72	0.131	0.112	0.246	10.913
		p	0.126	0.035	0.404	0.725	0.757	0.662	0.008
Otu00224	Alphaproteobacteria; mitochondria [f]	Dev	10.548	0.582	2.757	6.392	2.542	0.66	4.494
		p	0.001	0.532	0.148	0.013	0.139	0.461	0.054
Otu00225	Gammaproteobacteria; Gammaproteobacteria [c]	Dev	0.74	4.003	4.107	20.336	2.975	0.012	0.086
		p	0.2	0.022	0.05	0.001	0.101	0.917	0.311
Otu00226	Gammaproteobacteria; Glaciecola [g]	Dev	3.844	0.111	0.55	1.375	0.83	0.255	13.577
		p	0.168	0.804	0.536	0.356	0.453	0.678	0.008
Otu00227	Gammaproteobacteria; Glaciecola [g]	Dev	0.068	5.219	1.343	0.062	0.932	0.32	2.682
		p	0.83	0.033	0.321	0.823	0.368	0.64	0.228
Otu00228	Alphaproteobacteria; BD7-3 [o]	Dev	7.577	18.433	2.992	0.303	0.001	4.574	0.752
		p	0.005	0.001	0.12	0.605	0.979	0.062	0.377
Otu00229	Epsilonproteobacteria; Arcobacter [g]	Dev	0.995	2.882	9.962	1.265	0.144	0.001	0.102
		p	0.385	0.209	0.005	0.225	0.701	0.976	0.756
Otu00232	Bacteroidetes; Saprospiraceae [f]	Dev	6.262	2.071	0.693	0.532	2.48	0.004	14.037
		p	0.018	0.174	0.463	0.514	0.189	0.969	0.006
Otu00235	Alphaproteobacteria; BD7-3 [o]	Dev	7.972	1.306	7.946	5.871	1.508	1.3	0.013
		p	0.047	0.23	0.019	0.026	0.236	0.233	0.357
Otu00236	Gammaproteobacteria; Oleiphilaceae [f]	Dev	0.179	9.924	7.062	0.02	0.449	2.37	0
		p	0.731	0.004	0.025	0.866	0.61	0.181	0.661
Otu00237	Alphaproteobacteria; Phyllobacteriaceae [f]	Dev	6.958	0.508	2.046	0.316	1.487	0	17.901
		p	0.003	0.466	0.141	0.53	0.221	0.987	0.003
Otu00239	Gammaproteobacteria; Thiohalorhabdales [o]	Dev	1.807	7.61	2.083	0.826	5.961	1.324	0.546
		p	0.181	0.004	0.171	0.46	0.058	0.295	0.387
Otu00240	Gammaproteobacteria; Thiohalorhabdales [o]	Dev	7.602	0.194	7.447	10.506	0.065	1.348	0.024
		p	0.083	0.719	0.041	0.006	0.835	0.345	0.358
Otu00242	Gammaproteobacteria; Reinekea [g]	Dev	13.601	5.528	0.925	4.269	5.117	0.04	12.77
		p	0.001	0.008	0.275	0.036	0.042	0.867	0.003
Otu00244	Alphaproteobacteria; BD7-3 [o]	Dev	1.108	0.096	2.369	4.186	0.02	6.116	3.189
		p	0.228	0.768	0.174	0.09	0.909	0.043	0.086
Otu00245	Gammaproteobacteria; Colwelliaceae [f]	Dev	1.525	0.413	8.058	1.649	4.467	1.82	0
		p	0.21	0.564	0.028	0.263	0.043	0.295	0.621
Otu00246	Gammaproteobacteria; Gammaproteobacteria [c]	Dev	0.793	4.506	1.58	6.149	4.958	7.001	0
		p	0.38	0.046	0.25	0.02	0.077	0.046	0.65
Otu00247	Alphaproteobacteria; mitochondria [f]	Dev	2.104	1.784	2.543	2.267	2.875	11.609	4.311
		p	0.118	0.165	0.154	0.225	0.151	0.005	0.058
Otu00248	Gammaproteobacteria; Gammaproteobacteria [c]	Dev	2.648	3.076	0.007	3.744	4.198	0.876	0
		p	0.422	0.142	0.926	0.1	0.133	0.216	0.637
Otu00249	Alphaproteobacteria; Phaeobacter [g]	Dev	6.698	0.245	3.206	5.34	5.139	0.112	17.551
		p	0.003	0.662	0.078	0.03	0.026	0.807	0.002
Otu00251	Gammaproteobacteria; Oleiphilaceae [f]	Dev	4.988	0.268	1.278	0.34	6.278	0.12	10.964
		p	0.023	0.581	0.299	0.634	0.035	0.779	0.014
Otu00253	Bacteroidetes; thalassocola [s]	Dev	0.826	0.576	8.024	1.498	3.387	10.751	0.001
		p	0.262	0.487	0.035	0.243	0.061	0.025	0.574
Otu00254	Gammaproteobacteria; caesariensis [s]	Dev	1.869	6.944	1.036	0	2.626	0	0
		p	0.459	0.022	0.531	0.624	0.184	0.506	0.299
Otu00255	Alphaproteobacteria; Phaeobacter [g]	Dev	4.042	5.421	0.604	2.314	1.308	4.297	0.854
		p	0.396	0.088	0.505	0.213	0.336	0.107	0.496
Otu00256	Bacteroidetes; Flavobacteriaceae [f]	Dev	9.668	6.125	0.873	0.376	1.712	1.44	0.018
		p	0.012	0.022	0.319	0.56	0.252	0.31	0.918
Otu00258	Bacteroidetes; Flavobacteriaceae [f]	Dev	9.718	2.392	0.608	1.418	1.168	0.734	11.825
		p	0.003	0.07	0.366	0.215	0.292	0.431	0.01
Otu00259	Gammaproteobacteria; Thiohalorhabdales [o]	Dev	3.012	1.659	1.119	3.968	1.718	4.427	0
		p	0.035	0.212	0.341	0.074	0.306	0.142	0.584
Otu00261	Bacteroidetes; Flammeovirgaceae [f]	Dev	4.935	0.67	4.044	0.832	4.501	0.93	12.888
		p	0.039	0.422	0.043	0.445	0.064	0.41	0.005
Otu00263	Bacteroidetes; fermentans [s]	Dev	8.303	0.21	6.362	5.82	3.203	13.772	0
		p	0.001	0.63	0.014	0.021	0.114	0.003	0.595
Otu00267	Alphaproteobacteria; gilvum [s]	Dev	4.904	0.573	0.014	4.613	2.151	0.78	18.633
		p	0.005	0.428	0.893	0.076	0.224	0.521	0.003
Otu00268	Gammaproteobacteria; Alteromonas [g]	Dev	24.124	0.575	0.08	4.822	4.077	5.727	0
		p	0.001	0.351	0.772	0.011	0.025	0.056	0.446
Otu00269	Gammaproteobacteria; Glaciecola [g]	Dev	11.131	0.92	0.312	0.738	6.759	2.567	6.601
		p	0.003	0.382	0.575	0.402	0.013	0.179	0.039
Otu00270	Alphaproteobacteria; Hyphomonadaceae [f]	Dev	5.747	2.369	4.346	0.93	2.921	1.083	16.322
		p	0.077	0.212	0.101	0.385	0.128	0.415	0.006
Otu00271	Gammaproteobacteria; Alteromonas [g]	Dev	8.033	0.259	3.463	0.685	1.068	0.018	17.211
		p	0.035	0.686	0.117	0.501	0.383	0.908	0.002
Otu00272	Alphaproteobacteria; aggregata [s]	Dev	12.654	0.164	0.052	7.184	0.572	2.922	5.205
		p	0.001	0.679	0.8	0.019	0.455	0.133	0.054
Otu00273	Gammaproteobacteria; Alteromonadaceae [f]	Dev	10.464	0.043	1.33	5.951	2.953	0.762	14.297
		p	0.001	0.856	0.263	0.036	0.121	0.49	0.003
Otu00275	Alphaproteobacteria; Sphingomonadales [o]	Dev	3.348	0.892	1.285	10.668	10.648	9.337	0
		p	0.004	0.418	0.29	0.005	0.007	0.017	0.593
Otu00276	Alphaproteobacteria; Octadecabacter [g]	Dev	2.253	3.379	1.37	11.256	6.27	0.546	0
		p	0.036	0.057	0.274	0.007	0.032	0.523	0.471
Otu00282	GN02 [p]	Dev	6.602	2.007	0.494	4.004	8.794	9.365	0
		p	0.003	0.201	0.478	0.053	0.005	0.022	0.451
Otu00284	Bacteroidetes; Flavobacteriaceae [f]	Dev	10.82	0.745	2.122	4.759	0.073	0.066	6.002
		p	0.001	0.367	0.159	0.038	0.817	0.843	0.053
Otu00285	Deltaproteobacteria; Bdellovibrio [g]	Dev	3.848	4.45	4.127	1.058	2.428	0.347	11.6
		p	0.036	0.033	0.048	0.331	0.131	0.581	0.003
Otu00286	Alphaproteobacteria; Rhodobacteraceae [f]	Dev	3.613	7.005	2.063	3.484	0.131	0.043	0.72
		p	0.147	0.015	0.157	0.111	0.737	0.845	0.253
Otu00288	Alphaproteobacteria; Rhodobacteraceae [f]	Dev	12.036	3.532	2.267	7.092	5.079	0.851	0
		p	0.002	0.155	0.233	0.034	0.008	0.253	0.215
Otu00289	Bacteroidetes; BME43 [c]	Dev	7.324	0.003	2.999	8.952	6.006	7.598	0
		p	0.003	0.962	0.133	0.012	0.053	0.032	0.523
Otu00291	Gammaproteobacteria; shilonii [s]	Dev	16.026	0.001	2.745	5.342	5.943	14.496	0.001
		p	0.001	0.986	0.102	0.015	0.017	0.001	0.463
Otu00292	Alphaproteobacteria; Erythrobacteraceae [f]	Dev	1.563	0.245	2.165	1.254	1.585	1.744	6.026
		p	0.159	0.588	0.161	0.275	0.233	0.192	0.027
Otu00295	Deltaproteobacteria; Bacteriovorax [g]	Dev	3.99	1.391	0.105	0.096	0.051	2.544	0.269
		p	0.024	0.22	0.741	0.795	0.819	0.177	0.647
Otu00300	Gammaproteobacteria; Reinekea [g]	Dev	14.34	1.1	0.351	4.72	1.431	0.275	20.155
		p	0.001	0.202	0.501	0.035	0.257	0.635	0.001
Otu00301	Planctomycetes; Planctomyces [g]	Dev	2.408	0.512	1.587	20.998	1.15	0.154	0
		p	0.142	0.454	0.262	0.001	0.315	0.734	0.56
Otu00303	Gammaproteobacteria; Thiohalorhabdales [o]	Dev	0.216	3.102	0.31	2.641	0.003	0.758	1.149
		p	0.71	0.096	0.577	0.111	0.951	0.43	0.412
Otu00306	Bacteroidetes; Saprospiraceae [f]	Dev	2.235	0.054	6.88	0.785	0.865	0.564	3.6
		p	0.216	0.827	0.012	0.393	0.412	0.536	0.159
Otu00307	Gammaproteobacteria; Alteromonadales [o]	Dev	5.652	5.011	0.842	9.381	1.295	6.79	0
		p	0.011	0.028	0.356	0.004	0.39	0.051	0.567
Otu00308	Bacteroidetes; thalassocola [s]	Dev	9.329	0.018	1.352	21.294	10.975	2.761	0
		p	0.004	0.888	0.239	0.002	0.008	0.101	0.474
Otu00310	Gammaproteobacteria; Alteromonadaceae [f]	Dev	10.578	0.038	4.173	3.392	0.03	3.027	0
		p	0.002	0.85	0.043	0.026	0.42	0.16	0.609
Otu00311	Gammaproteobacteria; Vibrio [g]	Dev	2.644	0.28	2.639	1.109	0.79	8.065	4.98
		p	0.062	0.575	0.106	0.326	0.45	0.018	0.055
Otu00312	Chloroflexi; DRC31 [o]	Dev	17.459	7.552	1.596	0	0	3.981	0
		p	0.001	0.01	0.381	0.614	0.954	0.128	0.383
Otu00314	Alphaproteobacteria; Alphaproteobacteria [c]	Dev	4.001	7.233	0.012	0	6.36	0	0
		p	0.088	0.027	0.913	0.609	0.017	0.73	0.384
Otu00325	Bacteroidetes; Reichenbachiella [g]	Dev	0.658	0.477	0.145	0.071	0.603	0.29	4.074
		p	0.385	0.491	0.72	0.79	0.472	0.629	0.119
Otu00326	Gammaproteobacteria; Gammaproteobacteria [c]	Dev	24.577	1.584	0.141	0.555	1.526	0.305	1.183
		p	0.001	0.186	0.709	0.538	0.286	0.657	0.308
Otu00327	Epsilonproteobacteria; Arcobacter [g]	Dev	12.273	0.318	0.107	2.612	2.515	0.037	12.918
		p	0.002	0.592	0.779	0.174	0.206	0.881	0.007
Otu00332	Alphaproteobacteria; Pseudoruegeria [g]	Dev	6.313	1.162	0.258	0	0	5.458	0
		p	0.032	0.398	0.682	0.515	0.543	0.041	0.139
Otu00335	Bacteroidetes; Tenacibaculum [g]	Dev	2.129	0.418	5.133	3.725	0.017	0.568	7.743
		p	0.053	0.519	0.023	0.074	0.895	0.507	0.018
Otu00337	Alphaproteobacteria; Nautella [g]	Dev	10.98	2.382	5.399	4.973	0.15	2.452	10.218
		p	0.034	0.162	0.07	0.093	0.758	0.206	0.008
Otu00341	Bacteroidetes; BME43 [c]	Dev	5.395	0.078	0	2.794	0.393	2.211	25.365
		p	0.002	0.77	0.995	0.078	0.524	0.198	0.001
Otu00343	Bacteroidetes; Reichenbachiella [g]	Dev	0.013	9.145	3.168	2.653	4.816	4.627	0
		p	0.927	0.017	0.096	0.23	0.087	0.096	0.609
Otu00347	Gammaproteobacteria; BD2-13 [g]	Dev	12.851	0.078	2.905	0.005	1.351	0.032	9.154
		p	0.002	0.81	0.131	0.951	0.267	0.885	0.013
Otu00350	Bacteroidetes; Cryomorphaceae [f]	Dev	13.922	2.908	1.381	12.06	2.338	0.612	6.007
		p	0.001	0.065	0.309	0.004	0.2	0.563	0.026
Otu00351	Gammaproteobacteria; Gammaproteobacteria [c]	Dev	6.191	1.963	8.125	0	0	0.021	0
		p	0.024	0.217	0.018	0.42	0.388	0.601	0.516
Otu00353	Alphaproteobacteria; BD7-3 [o]	Dev	1.658	0.104	0.228	8.125	1.557	8.717	0
		p	0.117	0.747	0.642	0.023	0.198	0.01	0.395
Otu00354	Gammaproteobacteria; Alteromonadaceae [f]	Dev	7.394	0.967	0.072	0.887	0.012	4.181	8.16
		p	0.009	0.321	0.808	0.388	0.911	0.078	0.019
Otu00357	Gammaproteobacteria; Glaciecola [g]	Dev	0.149	1.047	4.196	5.536	4.762	7.944	0
		p	0.66	0.288	0.079	0.058	0.082	0.024	0.507
Otu00367	Alphaproteobacteria; Hyphomonadaceae [f]	Dev	16.501	0.036	0.381	6.124	6.273	2.396	0
		p	0.001	0.89	0.553	0.023	0.014	0.161	0.486
Otu00371	Gammaproteobacteria; Oleiphilaceae [f]	Dev	9.792	0.023	3.501	14.387	7.348	8.468	0
		p	0.003	0.882	0.08	0.001	0.032	0.017	0.418
Otu00372	Alphaproteobacteria; Alphaproteobacteria [c]	Dev	3.877	0.969	0.015	0.699	0.004	0.026	4.928
		p	0.106	0.311	0.895	0.471	0.956	0.897	0.117
Otu00384	Bacteroidetes; Flavobacteriaceae [f]	Dev	2.642	0.193	0.423	1.397	0.893	0.144	1.344
		p	0.126	0.688	0.537	0.294	0.393	0.792	0.394
Otu00385	Gammaproteobacteria; Francisella [g]	Dev	12.951	1.717	1.799	6.626	1.612	1.333	0
		p	0.001	0.209	0.213	0.013	0.213	0.362	0.333
Otu00386	Bacteroidetes; Saprospiraceae [f]	Dev	3.056	0.339	15.11	8.451	1.232	2.05	0
		p	0.148	0.616	0.001	0.024	0.259	0.185	0.423
Otu00389	Bacteroidetes; BME43 [c]	Dev	2.548	1.28	0	0.614	2.658	0.731	9.275
		p	0.051	0.186	0.997	0.428	0.103	0.439	0.018
Otu00390	Bacteroidetes; Flavobacteriales [o]	Dev	3.79	0.181	1.05	3.549	3.186	1.359	0
		p	0.118	0.707	0.381	0.156	0.236	0.539	0.506
Otu00392	Alphaproteobacteria; Rhizobiales [o]	Dev	8.776	1.95	5.552	3.806	0.234	4.108	0.465
		p	0.006	0.122	0.017	0.09	0.664	0.112	0.289
Otu00394	Deltaproteobacteria; Bacteriovorax [g]	Dev	4.94	1.999	1.563	2.113	1.495	0.033	6.838
		p	0.037	0.174	0.269	0.234	0.325	0.889	0.039
Otu00395	Bacteroidetes [p]	Dev	7.602	3.228	3.775	0.207	3.706	0.281	12.735
		p	0.01	0.166	0.072	0.661	0.081	0.678	0.006
Otu00396	Alphaproteobacteria; BD7-3 [o]	Dev	2.891	2.03	0.443	0	0	3.122	0
		p	0.189	0.276	0.587	0.81	0.667	0.16	0.251
Otu00398	Lentisphaerae; Arctic95B-10 [f]	Dev	0.143	0.036	2.546	7.087	0.973	8.729	0
		p	0.742	0.869	0.168	0.065	0.408	0.017	0.675
Otu00399	Alphaproteobacteria; Rhodobacteraceae [f]	Dev	6.389	8.157	0.155	0	2.063	12.938	0
		p	0.117	0.024	0.697	0.979	0.247	0.005	0.618
Otu00401	Gammaproteobacteria; Thalassomonas [g]	Dev	2.664	0.475	6.668	9.129	8.013	4.727	0
		p	0.076	0.582	0.027	0.007	0.015	0.085	0.481
Otu00402	Alphaproteobacteria; antarcticus [s]	Dev	10.179	0.455	3.408	24.542	0.045	0	0
		p	0.005	0.534	0.114	0.001	0.872	0.888	0.65
Otu00405	Gammaproteobacteria; OM60 [f]	Dev	0.317	0.562	2.677	0.998	0.397	0.089	0.074
		p	0.602	0.417	0.127	0.372	0.6	0.823	0.816
Otu00409	Alphaproteobacteria; BD7-3 [o]	Dev	9.073	0.056	1.101	1.928	10.362	1.137	1.817
		p	0.005	0.816	0.313	0.256	0.002	0.324	0.225
Otu00414	Gammaproteobacteria; Gammaproteobacteria [c]	Dev	2.852	0.671	0.922	0.09	4.663	2.588	0.215
		p	0.101	0.411	0.394	0.779	0.093	0.171	0.392
Otu00417	Bacteroidetes; BME43 [c]	Dev	16.599	4.922	5.874	5.532	0.288	0	1.844
		p	0.001	0.085	0.038	0.006	0.809	0.994	0.136
Otu00418	Deltaproteobacteria; Bacteriovorax [g]	Dev	1.763	0.105	0.788	1.137	2.662	0.295	18.888
		p	0.28	0.756	0.384	0.326	0.158	0.641	0.001
Otu00422	Alphaproteobacteria; Alphaproteobacteria [c]	Dev	0.095	5.177	2.141	0.032	4.757	3.359	0.001
		p	0.774	0.072	0.217	0.899	0.071	0.162	0.232
Otu00423	Bacteroidetes; Saprospiraceae [f]	Dev	13.575	0.103	0.057	4.355	5.192	0.486	22.18
		p	0.001	0.767	0.809	0.05	0.045	0.622	0.001
Otu00424	Gammaproteobacteria; Glaciecola [g]	Dev	0.244	6.418	5.446	13.592	2.387	1.074	5.579
		p	0.562	0.016	0.048	0.002	0.164	0.361	0.012
Otu00426	Bacteroidetes; Maribacter [g]	Dev	4.571	12.635	9.179	0.867	2.001	1.539	2.187
		p	0.295	0.006	0.018	0.427	0.304	0.165	0.063
Otu00429	Gammaproteobacteria; Thalassomonas [g]	Dev	3.081	5.225	7.138	1.506	3.077	1.755	19.058
		p	0.055	0.011	0.016	0.301	0.111	0.263	0.001
Otu00430	Alphaproteobacteria; kielensis [s]	Dev	5.951	0.217	0.004	8.265	7.119	0.034	9.75
		p	0.022	0.697	0.955	0.045	0.036	0.911	0.008
Otu00434	Bacteroidetes; Cytophagales [o]	Dev	10.639	5.813	0.069	10.631	0.807	1.007	10
		p	0.004	0.022	0.792	0.006	0.441	0.403	0.012
Otu00436	Cyanobacteria; Xenococcaceae [f]	Dev	9.676	2.01	0	0	0	2.726	0
		p	0.003	0.341	0.991	0.67	0.971	0.277	0.623
Otu00437	Deltaproteobacteria; Desulfobacteraceae [f]	Dev	17.921	4.219	0.22	5.939	2.455	6.589	0
		p	0.001	0.041	0.664	0.027	0.076	0.024	0.33
Otu00440	Bacteroidetes; BME43 [c]	Dev	3.946	3.738	2.411	0.089	0.259	0.01	1.546
		p	0.022	0.047	0.128	0.736	0.622	0.929	0.334
Otu00443	Bacteroidetes; Reichenbachiella [g]	Dev	11.753	1.286	2.55	5.687	0.038	6.419	0.058
		p	0.005	0.269	0.172	0.061	0.865	0.048	0.83
Otu00445	Gammaproteobacteria; primoryensis [s]	Dev	15.426	0.25	0.5	13.083	5.09	0.54	0
		p	0.001	0.707	0.557	0.005	0.041	0.557	0.731
Otu00448	Gammaproteobacteria; luteoviolacea [s]	Dev	0.001	3.126	8.773	9.829	0.016	0.283	14.292
		p	0.983	0.169	0.019	0.013	0.916	0.729	0.002
Otu00452	Gammaproteobacteria; Alteromonas [g]	Dev	0.844	3.952	9.723	0.17	5.392	1.134	4.452
		p	0.366	0.075	0.007	0.737	0.059	0.393	0.146
Otu00453	Verrucomicrobia; sediminis [s]	Dev	0.022	0.833	6.007	1.436	1.714	4.044	0
		p	0.88	0.358	0.014	0.356	0.195	0.091	0.454
Otu00458	Alphaproteobacteria; Phaeobacter [g]	Dev	0.196	0.038	2.194	1.16	4.776	0.082	7.179
		p	0.696	0.874	0.185	0.365	0.041	0.799	0.037
Otu00459	Planctomycetes; agg27 [o]	Dev	4.48	0.516	0.015	0	0	3.52	0
		p	0.08	0.682	0.806	0.698	0.62	0.087	0.474
Otu00460	Alphaproteobacteria; Rhodobacteraceae [f]	Dev	0.007	0.454	0.037	7.804	1.636	3.211	0
		p	0.927	0.518	0.876	0.028	0.268	0.189	0.88
Otu00461	Bacteroidetes; Saprospiraceae [f]	Dev	4.988	2.205	0.029	4.539	0.136	1.561	0.57
		p	0.096	0.125	0.876	0.089	0.774	0.355	0.273
Otu00467	Alphaproteobacteria; acus [s]	Dev	8.691	1.237	0.103	1.789	1.256	0.333	18.451
		p	0.027	0.307	0.772	0.296	0.378	0.678	0.002
Otu00480	Gammaproteobacteria; Gammaproteobacteria [c]	Dev	10.159	0.184	0.868	1.161	1.664	0.09	15.083
		p	0.001	0.62	0.356	0.297	0.255	0.802	0.004
Otu00490	Deltaproteobacteria; Myxococcales [o]	Dev	4.32	0.001	0.031	3.317	0.144	6.294	0
		p	0.071	0.965	0.86	0.108	0.228	0.044	0.38
Otu00492	Alphaproteobacteria; longipedalis [s]	Dev	16.09	3.574	0.007	2.084	2.501	0.091	17.861
		p	0.001	0.047	0.92	0.179	0.149	0.784	0.001
Otu00494	Gammaproteobacteria; Vibrio [g]	Dev	4.097	0.019	1.392	0.809	3.629	0.092	1.06
		p	0.039	0.887	0.289	0.478	0.112	0.82	0.269
Otu00501	Actinobacteria; acnes [s]	Dev	1.795	2.927	2.195	3.439	1.069	2.055	0
		p	0.201	0.071	0.185	0.134	0.332	0.185	0.258
Otu00502	Alphaproteobacteria; Nautella [g]	Dev	7.328	0.008	2.286	17.932	2.387	0	0
		p	0.008	0.928	0.161	0.001	0.236	0.37	0.479
Otu00504	Planctomycetes; Pirellulaceae [f]	Dev	0.397	4.055	0.638	0.161	0.261	0.01	15.088
		p	0.483	0.031	0.408	0.707	0.631	0.932	0.005
Otu00506	Bacteroidetes; JTB248 [g]	Dev	3.012	0.917	2.203	6.325	0.616	5.155	0
		p	0.161	0.386	0.179	0.049	0.312	0.1	0.381
Otu00513	Alphaproteobacteria; BD7-3 [o]	Dev	20.646	0.02	8.604	0	0	8.108	0
		p	0.001	0.843	0.008	0.496	0.48	0.023	0.584
Otu00514	Alphaproteobacteria; Kordiimonadaceae [f]	Dev	1.44	1.798	2.092	0.001	0	0	0
		p	0.327	0.172	0.084	0.161	0.16	0.183	0.181
Otu00515	Alphaproteobacteria; Rhodobacteraceae [f]	Dev	8.438	1.601	0.277	0	0	8.344	0
		p	0.011	0.344	0.693	0.561	0.564	0.007	0.048
Otu00520	Bacteroidetes; Polaribacter [g]	Dev	12.07	0.62	0.311	5.338	3.585	0.613	0
		p	0.002	0.555	0.653	0.082	0.16	0.555	0.821
Otu00522	Bacteroidetes; BME43 [c]	Dev	1.482	4.571	6.507	1.062	3.066	0.059	8.14
		p	0.221	0.055	0.045	0.392	0.15	0.861	0.022
Otu00529	Bacteroidetes; BME43 [c]	Dev	3.493	0.147	0.075	14.128	0.002	4.03	0
		p	0.022	0.711	0.77	0.001	0.968	0.102	0.444
Otu00542	Bacteroidetes; Saprospiraceae [f]	Dev	3.73	2.856	8.177	6.371	1.645	1.52	0
		p	0.095	0.078	0.012	0.039	0.169	0.185	0.235
Otu00548	Alphaproteobacteria; antarcticus [s]	Dev	5.59	8.34	0.187	0.23	3.771	1.427	14.301
		p	0.009	0.001	0.669	0.646	0.063	0.284	0.002
Otu00549	Bacteroidetes; Flavobacteriaceae [f]	Dev	16.404	5.246	2.914	7.627	2.846	1.427	11.147
		p	0.001	0.01	0.141	0.011	0.18	0.384	0.009
Otu00551	Alphaproteobacteria; Alphaproteobacteria [c]	Dev	12.309	9.716	0.995	3.552	0.283	0.472	11.396
		p	0.002	0.003	0.338	0.107	0.604	0.565	0.004
Otu00552	Deltaproteobacteria; Deltaproteobacteria [c]	Dev	12.503	0.174	4.888	1.142	3.351	0.573	10.915
		p	0.003	0.684	0.057	0.314	0.122	0.571	0.008
Otu00557	Deltaproteobacteria; fasciculatus [s]	Dev	2.898	6.531	0.379	0.035	1.526	3.645	0
		p	0.318	0.038	0.594	0.227	0.268	0.104	0.206
Otu00561	Alphaproteobacteria; Pelagibacteraceae [f]	Dev	4.316	2.752	0.577	0.379	1.367	0.29	8.147
		p	0.023	0.19	0.459	0.588	0.339	0.679	0.029
Otu00570	Verrucomicrobia; Persicirhabdus [g]	Dev	6.416	0.413	0.085	8.123	6.891	0	0
		p	0.04	0.598	0.811	0.018	0.008	0.315	0.555
Otu00572	Bacteroidetes; Cryomorphaceae [f]	Dev	12.92	0.296	0.107	17.356	10.702	1.153	0
		p	0.003	0.675	0.782	0.002	0.005	0.285	0.209
Otu00578	Planctomycetes; Phycisphaeraceae [f]	Dev	9.346	0.923	0.287	4.472	1.29	0.104	15.042
		p	0.002	0.404	0.637	0.081	0.416	0.825	0.001
Otu00581	Gammaproteobacteria; Glaciecola [g]	Dev	3.423	0.257	2.752	6.129	0.279	12.406	0
		p	0.039	0.67	0.151	0.065	0.658	0.004	0.548
Otu00586	Gammaproteobacteria; Glaciecola [g]	Dev	5.205	2.831	0.338	0.025	3.005	2.574	0
		p	0.1	0.094	0.584	0.89	0.132	0.296	0.741
Otu00589	Planctomycetes; Phycisphaeraceae [f]	Dev	3.449	0.367	0.001	2.82	5.208	0.713	4.418
		p	0.234	0.619	0.982	0.243	0.072	0.507	0.088
Otu00599	Alphaproteobacteria; Alphaproteobacteria [c]	Dev	1.334	0.134	6.542	8.267	0	0	0
		p	0.207	0.729	0.035	0.011	0.559	0.531	0.231
Otu00604	Bacteroidetes; Flammeovirgaceae [f]	Dev	5.127	0.287	0.052	0.003	0.756	0.631	0.216
		p	0.035	0.559	0.809	0.945	0.454	0.572	0.227
Otu00619	Gammaproteobacteria; Alteromonadaceae [f]	Dev	5.687	3.293	1.532	6.978	0.101	1.82	7.042
		p	0.005	0.027	0.215	0.028	0.766	0.255	0.027
Otu00620	Alphaproteobacteria; Hyphomonadaceae [f]	Dev	10.914	0.042	1.938	0.284	4.163	1.318	5.304
		p	0.006	0.822	0.181	0.668	0.056	0.384	0.032
Otu00627	Gammaproteobacteria; Alteromonadaceae [f]	Dev	8.983	1.625	0.23	1.868	2.557	4.452	11.233
		p	0.002	0.13	0.59	0.174	0.116	0.065	0.007
Otu00628	Bacteroidetes; furvescens [s]	Dev	11.326	6.453	1.454	0	0	6.641	0
		p	0.001	0.051	0.315	0.52	0.598	0.015	0.245
Otu00641	Alphaproteobacteria; Rhizobiales [o]	Dev	11.517	1.856	0.224	0	0	10.777	0
		p	0.002	0.419	0.714	0.539	0.434	0.007	0.185
Otu00651	Gammaproteobacteria; Thiotrichaceae [f]	Dev	1.439	1.796	2.088	0	0	0	0
		p	0.178	0.226	0.206	0.316	0.303	0.308	0.34
Otu00655	Bacteroidetes; Crocinitomix [g]	Dev	4.869	0.922	0.03	0.138	0.525	0.004	8.683
		p	0.142	0.352	0.865	0.752	0.554	0.937	0.018
Otu00674	Bacteroidetes; Fluviicola [g]	Dev	0.128	1.825	1.467	3.383	0.292	0.097	1.55
		p	0.693	0.197	0.24	0.105	0.623	0.793	0.362
Otu00692	Gammaproteobacteria; Leucothrix [g]	Dev	0.651	3.366	0.003	0	3.793	0	0
		p	0.631	0.069	0.78	0.514	0.053	0.605	0.093
Otu00697	Gammaproteobacteria; Thiohalorhabdales [o]	Dev	5.94	0.071	0	7.501	1.041	0.872	0
		p	0.022	0.815	0.993	0.026	0.381	0.356	0.239
Otu00705	unclassified	Dev	4.497	0.406	5.486	0.091	0.081	1.21	8.848
		p	0.027	0.618	0.059	0.809	0.792	0.436	0.029
Otu00709	Planctomycetes; Pirellulaceae [f]	Dev	14.588	0.044	5.93	9.139	0.409	8.867	0
		p	0.001	0.849	0.028	0.007	0.399	0.023	0.534
Otu00712	Alphaproteobacteria; BD7-3 [o]	Dev	2.624	1.536	5.672	0.449	2.153	0.035	5.568
		p	0.108	0.199	0.021	0.535	0.166	0.875	0.049
Otu00718	Bacteroidetes; Flammeovirgaceae [f]	Dev	0.23	3.091	0.546	5.516	0.147	0.434	3.103
		p	0.564	0.081	0.439	0.05	0.764	0.603	0.137
Otu00721	Bacteroidetes; Flammeovirgaceae [f]	Dev	8.053	0.395	0.028	0.269	2.661	13.894	4.509
		p	0.007	0.48	0.866	0.602	0.113	0.001	0.03
Otu00729	Gammaproteobacteria; Marinicella [g]	Dev	10.124	0.96	2.346	3.111	1.405	0.254	10.862
		p	0.001	0.283	0.134	0.135	0.311	0.686	0.007
Otu00730	Gammaproteobacteria; Alteromonadaceae [f]	Dev	0.911	0.714	0.191	3.668	0.397	4.542	3.581
		p	0.327	0.467	0.696	0.086	0.581	0.067	0.103
Otu00745	Alphaproteobacteria; Rhodobacteraceae [f]	Dev	2.883	5.869	1.858	1.669	6.447	8.193	0
		p	0.217	0.074	0.217	0.285	0.017	0.031	0.586
Otu00746	Gammaproteobacteria; Thiohalorhabdales [o]	Dev	0.755	5.191	3.049	0.416	0.188	0.387	11.662
		p	0.269	0.009	0.072	0.518	0.67	0.553	0.004
Otu00747	Verrucomicrobia; sediminis [s]	Dev	11.786	0.004	6.608	10.771	2.31	2.119	0
		p	0.001	0.949	0.026	0.005	0.139	0.232	0.429
Otu00748	Gammaproteobacteria; HTCC2089 [f]	Dev	4.629	5.69	8.433	0.32	0.901	2.257	0
		p	0.012	0.027	0.013	0.292	0.304	0.182	0.295
Otu00766	Bacteroidetes; Lewinella [g]	Dev	6.126	2.29	7.829	4.641	0.017	0.02	0
		p	0.063	0.207	0.033	0.017	0.371	0.314	0.419
Otu00775	Alphaproteobacteria; Rhodobacteraceae [f]	Dev	6.278	0.8	0.25	0	0	5.413	0
		p	0.019	0.538	0.698	0.611	0.645	0.042	0.166
Otu00790	Gammaproteobacteria; Alteromonadaceae [f]	Dev	16.193	14.711	0.169	5.323	0.038	1.041	7.732
		p	0.002	0.001	0.757	0.096	0.783	0.475	0.006
Otu00796	Gammaproteobacteria; Marinicella [g]	Dev	16.348	7.145	1.064	0.292	4.065	18.631	0
		p	0.001	0.015	0.298	0.747	0.04	0.001	0.331
Otu00801	Actinobacteria; Mycobacterium [g]	Dev	17.128	22.121	5.833	0	0	0	0
		p	0.002	0.001	0.049	0.477	0.556	0.541	0.435
Otu00827	Bacteroidetes; Flavobacteriaceae [f]	Dev	4.426	1.819	0.264	0	0	2.911	0
		p	0.084	0.333	0.717	0.787	0.613	0.231	0.359
Otu00833	Bacteroidetes; Saprospiraceae [f]	Dev	20.053	8.272	0.129	9.493	4.816	8.511	0
		p	0.001	0.005	0.744	0.012	0.027	0.01	0.466
Otu00835	Bacteroidetes; Flavobacteriaceae [f]	Dev	8.9	0.001	0.474	1.729	8.548	5.607	0
		p	0.006	0.981	0.474	0.227	0.012	0.077	0.508
Otu00847	Gammaproteobacteria; macleodii [s]	Dev	9.559	1.856	2.326	1.342	7.518	4.136	8.396
		p	0.001	0.204	0.175	0.305	0.024	0.115	0.008
Otu00858	Bacteroidetes; Lewinella [g]	Dev	5.155	6.177	1.661	2.967	9.104	4.98	0
		p	0.018	0.044	0.234	0.12	0.01	0.088	0.442
Otu00864	Alphaproteobacteria; kielensis [s]	Dev	10.384	0.701	0.794	1.405	2.512	0.081	18.124
		p	0.002	0.292	0.338	0.253	0.138	0.824	0.001
Otu00874	Alphaproteobacteria; Hyphomonadaceae [f]	Dev	17.184	6.3	0.165	0	0	13.958	0
		p	0.001	0.013	0.628	0.574	0.997	0.001	0.487
Otu00876	Deltaproteobacteria; Bacteriovorax [g]	Dev	6.831	6.882	1.542	0.308	0.97	1.758	11.753
		p	0.006	0.006	0.268	0.651	0.407	0.272	0.005
Otu00877	Alphaproteobacteria; Rhizobiales [o]	Dev	1.319	1.858	0.335	1.173	0.023	3.346	0
		p	0.478	0.217	0.625	0.248	0.233	0.139	0.311
Otu00880	Alphaproteobacteria; balneolensis [s]	Dev	2.892	2.494	2.967	0	0	0	0
		p	0.167	0.191	0.092	0.485	0.578	0.573	0.588
Otu00894	Verrucomicrobia; Pelagicoccus [g]	Dev	11.683	0.122	1.483	2.236	2.342	7.131	0
		p	0.001	0.667	0.194	0.075	0.098	0.049	0.4
Otu00898	Gammaproteobacteria; Alteromonadaceae [f]	Dev	7.103	5.405	0.956	1.633	0.395	0.489	16.413
		p	0.013	0.038	0.384	0.207	0.622	0.552	0.001
Otu00918	Bacteroidetes; Cryomorphaceae [f]	Dev	15.558	3.071	0.092	3.903	0.837	1.915	9.465
		p	0.001	0.126	0.803	0.079	0.501	0.317	0.015
Otu00933	Gammaproteobacteria; Thiotrichales [o]	Dev	4.551	4.125	3.32	0	0	0	0
		p	0.059	0.045	0.093	0.41	0.385	0.388	0.395
Otu00940	Alphaproteobacteria; BD7-3 [o]	Dev	8.295	0.415	0.111	1.547	0.345	3.182	7.216
		p	0.003	0.5	0.73	0.251	0.561	0.131	0.032
Otu00957	Gammaproteobacteria; Thiohalorhabdales [o]	Dev	1.439	1.236	0.913	0	0	0	0
		p	0.294	0.297	0.499	0.3	0.333	0.328	0.307
Otu00968	Alphaproteobacteria; Rhodobacteraceae [f]	Dev	15.864	4.975	1.733	0.887	1.57	1.568	7.193
		p	0.001	0.021	0.189	0.374	0.25	0.336	0.022
Otu00973	Bacteroidetes; Flammeovirgaceae [f]	Dev	8.036	0.329	0.307	1.188	0.014	0.019	11.985
		p	0.057	0.537	0.601	0.361	0.929	0.91	0.006
Otu01014	Bacteroidetes; Saprospiraceae [f]	Dev	0.129	0.373	6.492	3.108	2.706	2.091	7.458
		p	0.766	0.626	0.02	0.121	0.116	0.217	0.035
Otu01040	Gammaproteobacteria; Alteromonadaceae [f]	Dev	15.151	0.065	6.083	0.001	0.544	1.398	10.47
		p	0.001	0.812	0.019	0.941	0.539	0.396	0.009
Otu01041	GN02; BD1-5 [c]	Dev	1.622	0.324	1.664	3.886	4.375	3.698	0.001
		p	0.097	0.607	0.262	0.111	0.116	0.173	0.428
Otu01055	Epsilonproteobacteria; Arcobacter [g]	Dev	4.967	1.287	9.55	0.444	0.189	3.128	0
		p	0.064	0.336	0.009	0.263	0.351	0.177	0.408
Otu01083	Bacteroidetes; BME43 [c]	Dev	16.8	6.118	2.075	3	0.894	12.556	0
		p	0.001	0.006	0.182	0.064	0.245	0.006	0.509
Otu01086	Alphaproteobacteria; Rhodobacteraceae [f]	Dev	12.166	0.467	1.226	3.255	1.391	3.575	0.933
		p	0.001	0.498	0.278	0.107	0.292	0.103	0.315
Otu01089	Alphaproteobacteria; Alphaproteobacteria [c]	Dev	13.935	0.62	2.398	1.947	1.842	7.49	1.939
		p	0.001	0.413	0.127	0.219	0.244	0.039	0.157
Otu01110	Bacteroidetes; Polaribacter [g]	Dev	14.747	8.355	6.571	3.617	0.946	3.151	0
		p	0.001	0.008	0.035	0.034	0.314	0.11	0.378
Otu01142	Bacteroidetes; Winogradskyella [g]	Dev	7.04	2.256	0.286	6.316	5.737	6.174	0
		p	0.005	0.173	0.614	0.024	0.042	0.068	0.676
Otu01143	Bacteroidetes; Lewinella [g]	Dev	13.704	4.977	6.167	0	0	0.975	0
		p	0.002	0.066	0.031	0.618	0.6	0.227	0.388
Otu01146	Bacteroidetes; BME43 [c]	Dev	0.607	1.971	0.643	13.039	0	8.172	0
		p	0.383	0.224	0.479	0.005	0.992	0.025	0.418
Otu01205	Gammaproteobacteria; OM60 [f]	Dev	1.788	0.01	0.054	3.977	3.252	0	0
		p	0.413	0.862	0.804	0.111	0.197	0.336	0.607
Otu01229	Alphaproteobacteria; mitochondria [f]	Dev	8.423	8.758	1.084	0	0	0	0
		p	0.008	0.013	0.347	0.287	0.423	0.418	0.349
Otu01248	Alphaproteobacteria; BD7-3 [o]	Dev	6.425	1.088	0.016	1.941	2.721	1.458	0
		p	0.016	0.326	0.903	0.245	0.161	0.459	0.402
Otu01255	Alphaproteobacteria; BD7-3 [o]	Dev	12.696	0.711	2.113	5.876	10.081	19.536	0.001
		p	0.001	0.442	0.195	0.021	0.005	0.001	0.372
Otu01265	Bacteroidetes; Flavobacteriaceae [f]	Dev	6.262	5.886	0.151	0	0	0	0
		p	0.027	0.038	0.68	0.451	0.708	0.731	0.675
Otu01267	Bacteroidetes; Flammeovirgaceae [f]	Dev	14.017	5.376	2.43	0	0	2.004	0
		p	0.001	0.031	0.213	0.499	0.492	0.211	0.373
Otu01317	Alphaproteobacteria; Phyllobacteriaceae [f]	Dev	1.439	1.797	2.09	0.001	0	0	0
		p	0.37	0.236	0.133	0.158	0.168	0.175	0.186
Otu01347	Bacteroidetes; Saprospiraceae [f]	Dev	7.874	19.254	0.519	0	13.145	0	0
		p	0.005	0.001	0.547	0.636	0.003	0.457	0.46
Otu01349	Acidobacteria; Sva0725 [o]	Dev	0.506	5.532	2.971	0	2.102	0.214	11.646
		p	0.388	0.023	0.099	0.997	0.188	0.702	0.003
Otu01362	Gammaproteobacteria; Glaciecola [g]	Dev	0.976	5.098	0.011	0	5.823	0	0
		p	0.622	0.053	0.917	0.464	0.059	0.529	0.403
Otu01363	Alphaproteobacteria; Alphaproteobacteria [c]	Dev	12.84	8.993	7.186	0.286	1.339	7.752	0
		p	0.001	0.004	0.013	0.56	0.245	0.023	0.417
Otu01413	Alphaproteobacteria; BD7-3 [o]	Dev	2.413	3.036	0.379	0.017	1.333	4.949	0.001
		p	0.338	0.165	0.596	0.314	0.218	0.081	0.191
Otu01423	Alphaproteobacteria; Rhizobiales [o]	Dev	2.668	0.01	0.25	3.089	0.041	4.554	0
		p	0.27	0.916	0.653	0.178	0.695	0.09	0.243
Otu01472	Bacteroidetes; hongkongensis [s]	Dev	2.955	0.725	0.266	0	0	2.764	0
		p	0.174	0.558	0.662	0.599	0.579	0.174	0.133
Otu01506	Alphaproteobacteria; Alphaproteobacteria [c]	Dev	4.533	4.09	3.264	0	0	0	0
		p	0.058	0.076	0.128	0.223	0.221	0.207	0.208
Otu01513	Alphaproteobacteria; BD7-3 [o]	Dev	9.606	4.325	1.565	0	0	0.863	0
		p	0.004	0.082	0.312	0.497	0.894	0.374	0.396
Otu01523	Alphaproteobacteria; Phyllobacteriaceae [f]	Dev	3.516	0.05	0.718	13.848	1.344	4.187	2.21
		p	0.046	0.87	0.441	0.005	0.344	0.1	0.105
Otu01530	Alphaproteobacteria; Rhodobacteraceae [f]	Dev	4.639	3.409	1.638	2.465	0.042	0.012	11.607
		p	0.011	0.044	0.172	0.174	0.873	0.936	0.004
Otu01548	Alphaproteobacteria; BD7-3 [o]	Dev	18.275	0.369	0.011	9.731	8.915	11.477	0
		p	0.001	0.604	0.93	0.003	0.004	0.011	0.456
Otu01560	Gammaproteobacteria; Alteromonas [g]	Dev	13.222	6.601	4.704	0.082	4.149	1.311	0
		p	0.001	0.024	0.062	0.389	0.029	0.278	0.971
Otu01561	Gammaproteobacteria; Candidatus_Endobugula [g]	Dev	7.869	6.564	3.076	0.897	0.106	0.012	11.44
		p	0.004	0.022	0.103	0.392	0.775	0.916	0.005
Otu01570	Alphaproteobacteria; antarcticus [s]	Dev	18.552	3.039	5.122	5.368	1.446	2.36	13.055
		p	0.001	0.098	0.031	0.033	0.33	0.248	0.003
Otu01611	Gammaproteobacteria; Alteromonadaceae [f]	Dev	7.296	0.64	0.033	12.617	2.146	2.88	6.163
		p	0.009	0.487	0.875	0.004	0.223	0.153	0.004
Otu01620	Gammaproteobacteria; Glaciecola [g]	Dev	1.428	1.655	0.48	0.67	6.282	0	14.477
		p	0.15	0.156	0.506	0.465	0.034	0.977	0.001
Otu01659	Gammaproteobacteria; Chromatiales [o]	Dev	11.076	3.281	2.217	0	0	7.254	0
		p	0.004	0.196	0.182	0.766	0.519	0.037	0.443
Otu01688	Bacteroidetes; Polaribacter [g]	Dev	15.397	3.342	0.586	10.61	1.287	8.599	0
		p	0.001	0.021	0.452	0.004	0.293	0.012	0.521
Otu01704	Alphaproteobacteria; BD7-3 [o]	Dev	18.396	0.222	0.017	0	0	0.283	0
		p	0.002	0.582	0.89	0.69	0.83	0.63	0.671
Otu01705	Planctomycetes; Planctomycetia [c]	Dev	4.494	0.003	7.903	18.814	0.769	0	0
		p	0.02	0.963	0.019	0.001	0.425	0.463	0.521
Otu01740	Bacteroidetes; Flammeovirgaceae [f]	Dev	0.449	0.45	4.185	12.807	5.023	3.564	0
		p	0.644	0.565	0.072	0.009	0.05	0.13	0.518
Otu01744	Bacteroidetes; Flavobacteriaceae [f]	Dev	10.695	1.614	0.058	2.823	6.84	9.172	0
		p	0.003	0.25	0.831	0.106	0.011	0.017	0.274
Otu01805	Gammaproteobacteria; BD2-13 [g]	Dev	11.735	0.409	0.826	0	0	8.372	0
		p	0.001	0.585	0.426	0.488	0.512	0.029	0.552
Otu01875	Bacteroidetes; Saprospiraceae [f]	Dev	12.304	0.734	8.601	24.234	0.733	0.3	0
		p	0.004	0.433	0.008	0.001	0.388	0.493	0.538
Otu01883	Deltaproteobacteria; Deltaproteobacteria [c]	Dev	1.439	1.797	2.09	0.001	0	0	0
		p	0.336	0.188	0.111	0.328	0.292	0.294	0.336
Otu01884	Gammaproteobacteria; Reinekea [g]	Dev	4.469	3.972	1.597	0	0	0	0
		p	0.057	0.088	0.409	0.634	0.713	0.655	0.659
Otu02014	Bacteroidetes; Fulvivirga [g]	Dev	4.336	0.059	1.611	0.2	0.888	6.323	0.001
		p	0.068	0.78	0.26	0.252	0.122	0.068	0.483
Otu02038	Alphaproteobacteria; BD7-3 [o]	Dev	4.559	0.957	8.369	0	0	0	0
		p	0.054	0.5	0.012	0.548	0.263	0.536	0.493
Otu02067	Gammaproteobacteria; Gammaproteobacteria [c]	Dev	7.002	0.009	0.62	11.6	8.345	3.231	0
		p	0.007	0.934	0.498	0.002	0.02	0.139	0.396
Otu02077	Verrucomicrobia; [Cerasicoccaceae] [f]	Dev	2.924	2.551	2.073	0	0	0	0
		p	0.155	0.211	0.31	0.441	0.511	0.53	0.508
Otu02084	Bacteroidetes; Flammeovirgaceae [f]	Dev	8.217	3.476	0.002	0	0	7.906	0
		p	0.012	0.125	0.976	0.581	0.946	0.012	0.392
Otu02195	Deltaproteobacteria; OM27 [f]	Dev	7.893	1.335	0.019	0.281	1.031	0.001	10.027
		p	0.004	0.353	0.887	0.72	0.425	0.993	0.014
Otu02470	Gammaproteobacteria; Gammaproteobacteria [c]	Dev	11.828	0.099	0.616	0	0	8.985	0
		p	0.001	0.783	0.507	0.428	0.467	0.027	0.606
Otu02498	Bacteroidetes; Tenacibaculum [g]	Dev	8.218	0.058	0.348	3.719	2.141	0.022	19.771
		p	0.002	0.798	0.562	0.095	0.224	0.905	0.001
Otu02855	Planctomycetes; S-70 [o]	Dev	1.439	1.496	1.628	0.001	0	0	0
		p	0.33	0.282	0.345	0.196	0.229	0.238	0.176
Otu03091	unclassified	Dev	9.324	10.244	3.536	0.067	1.059	2.47	0
		p	0.005	0.003	0.114	0.225	0.235	0.15	0.376
Otu03189	Deltaproteobacteria; Deltaproteobacteria [c]	Dev	1.547	3.44	0.076	0	3.819	0	0
		p	0.385	0.08	0.741	0.977	0.102	0.636	0.257
Otu03487	Alphaproteobacteria; mitochondria [f]	Dev	4.513	2.204	0.003	0	0	3.486	0
		p	0.077	0.294	0.942	0.638	0.98	0.055	0.167
Otu03721	Bacteroidetes; Cryomorphaceae [f]	Dev	1.416	0.193	4.952	5.192	0.529	0	0
		p	0.35	0.684	0.078	0.059	0.202	0.691	0.644
Otu04209	Gammaproteobacteria; Ectothiorhodospiraceae [f]	Dev	4.55	5.837	0.141	1.06	0.572	12.261	0
		p	0.066	0.03	0.694	0.256	0.505	0.005	0.318
Otu05885	Bacteroidetes; intermedia [s]	Dev	0.222	0.126	0.002	1.704	0.489	7.551	2.248
		p	0.568	0.724	0.957	0.243	0.555	0.036	0.205
Otu06554	Alphaproteobacteria; antarcticus [s]	Dev	1.439	1.796	2.087	0	0	0	0
		p	0.384	0.229	0.181	0.252	0.259	0.259	0.231
Otu07339	Gammaproteobacteria; Vibrio [g]	Dev	4.571	4.162	0.508	0	0	0	0
		p	0.051	0.065	0.621	0.552	0.712	0.663	0.533
Otu07873	Gammaproteobacteria; Oceanospirillales [o]	Dev	6.479	6.367	6.083	0	0	0	0
		p	0.026	0.028	0.042	0.57	0.535	0.534	0.571
Otu08288	Alphaproteobacteria; Rhodobacteraceae [f]	Dev	1.973	0.001	1.89	1.102	0.937	1.622	0
		p	0.103	0.968	0.174	0.387	0.228	0.356	0.29
